# Supplementary material for: Neuroinformatic analyses of common and distinct genetic components associated with major neuropsychiatric disorders
Source: Front Neurosci. 2014 Nov 6;8:331. doi: 10.3389/fnins.2014.00331 (PMC4222236; doi:10.3389/fnins.2014.00331)
Supplement: Supplementary file 1 [file DataSheet1.ZIP]

Archive with 19 entries (19 files):
- Supplementary Material/112662_Fenckova_Image_1.TIF
- Supplementary Material/112662_Fenckova_Image_2.TIF
- Supplementary Material/112662_Fenckova_Image_3.TIF
- Supplementary Material/112662_Fenckova_Image_4.TIF
- Supplementary Material/112662_Fenckova_Image_5.TIF
- Supplementary Material/112662_Fenckova_Image_6.TIF
- Supplementary Material/112662_Fenckova_Table_1.XLSX
- Supplementary Material/112662_Fenckova_Table_10.XLSX
- Supplementary Material/112662_Fenckova_Table_11.XLSX
- Supplementary Material/112662_Fenckova_Table_12.XLSX
- Supplementary Material/112662_Fenckova_Table_2.XLSX
- Supplementary Material/112662_Fenckova_Table_3.XLSX
- Supplementary Material/112662_Fenckova_Table_4.XLSX
- Supplementary Material/112662_Fenckova_Table_5.XLS
- Supplementary Material/112662_Fenckova_Table_6.XLSX
- Supplementary Material/112662_Fenckova_Table_7.XLSX
- Supplementary Material/112662_Fenckova_Table_8.XLS
- Supplementary Material/112662_Fenckova_Table_9.XLSX
- Supplementary Material/Suppl_material_legends.docx
