# Supplementary material for: Neuroinformatic analyses of common and distinct genetic components associated with major neuropsychiatric disorders
Source: Front Neurosci. 2014 Nov 6;8:331. doi: 10.3389/fnins.2014.00331 (PMC4222236; doi:10.3389/fnins.2014.00331)
Supplement: Supplementary file 1 [file DataSheet1.ZIP › Supplementary Material/112662_Fenckova_Table_1.XLSX]

## Sheet: (A) Publications
PUBMEDID curated by NGHRI	First Author	Date	Disease/Trait	ADHD	Anx	ASD	BD	MDD	SCZ
17486107	Baum AE	2007-05-08	Bipolar disorder				1
17522711	Lencz T	2007-03-20	Schizophrenia						1
17554300	WTCCC	2007-06-07	Bipolar disorder				1
17667963	Shifman S	2007-07-31	Neuroticism		1
18282107	Shifman S	2008-02-15	Schizophrenia						1
18317468	Sklar P	2008-03-04	Bipolar disorder				1
18332876	Kirov G	2008-03-11	Schizophrenia						1
18347602	Sullivan PF	2008-03-18	Schizophrenia						1
18369103	Walsh T	2008-04-25	Schizophrenia						1
18677311	O'Donovan MC	2008-07-30	Schizophrenia						1
18711365	Ferreira MA	2008-08-17	Bipolar disorder				1
18762592	van den Oord EJ	2008-09-01	Neuroticism		1
18821564	Mick E	2008-09-26	Attention deficit hyperactivity disorder	1
18821565	Lasky-Su J	2008-12-05	Attention deficit hyperactivity disorder	1
18839057	Lesch KP	2008-10-07	Attention deficit hyperactivity disorder	1
18846501	Sonuga-Barke EJ	2008-10-07	Attention deficit hyperactivity disorder symptoms (interaction)	1
18937294	Lasky-Su J	2008-12-05	Attention deficit hyperactivity disorder (time to onset)	1
18951430	Anney RJ	2008-10-24	Attention deficit hyperactivity disorder and conduct disorder	1
18980221	Neale BM	2008-11-03	Attention deficit hyperactivity disorder	1
19023125	Potkin SG	2008-11-20	Brain imaging in schizophrenia (interaction)						1
19065144	Sullivan PF	2008-12-09	Major depressive disorder					1
19107115	Muglia P	2008-12-23	Major depressive disorder					1
19114987	Zhang D	2008-12-31	Bipolar disorder				1
19165232	Otowa T	2009-01-23	Panic disorder		1
19197363	Need AC	2009-02-06	Schizophrenia						1
19259986	Hattori E	2009-03-02	Bipolar disorder				1
19404256	Wang K	2009-04-28	Autism			1
19416921	Scott LJ	2009-05-05	Bipolar disorder				1
19456320	Ma D	2009-05-28	Autism			1
19488044	Smith EN	2009-06-02	Bipolar disorder				1
19571808	Stefansson H	2009-07-01	Schizophrenia						1
19571809	Shi J	2009-07-01	Schizophrenia						1
19571811	Purcell SM	2009-07-01	Schizophrenia						1
19812673	Weiss LA	2009-10-08	Autism			1
20038947	Shyn SI	2009-12-29	Major depressive disorder (broad)					1
20081856	McMahon FJ	2010-01-17	Major mood disorders					1
20125088	Shi J	2010-02-02	Major depressive disorder					1
20185149	Athanasiu L	2010-02-23	Schizophrenia						1
20351715	Liu Y	2010-03-30	Bipolar disorder and major depressive disorder (combined)				1	1
20386566	Lee MT	2010-04-13	Bipolar disorder				1
20451256	Djurovic S	2010-05-05	Bipolar disorder				1
20516156	Lewis CM	2010-06-01	Major depressive disorder					1
20558996	Ott J	2010-06-17	Schizophrenia						1
20634892	Calboli FC	2010-07-09	Neuroticism		1
20663923	Anney R	2010-07-27	Autism			1
20673876	Rietschel M	2010-07-29	Major depressive disorder					1
20713499	Huang J	2010-08-16	Schizophrenia, bipolar disorder and depression (combined)				1	1	1
20732625	Neale BM	2010-08-01	Attention deficit hyperactivity disorder	1
20732626	Mick E	2010-05-14	Attention deficit hyperactivity disorder	1
20732627	Neale BM	2010-08-05	Attention deficit hyperactivity disorder	1
20800221	Terracciano A	2010-08-25	Depression (quantitative trait)					1
20832056	Ikeda M	2010-09-08	Schizophrenia						1
20889312	Wang KS	2010-10-01	Bipolar disorder and schizophrenia				1		1
21042317	Wray NR	2010-11-02	Major depressive disorder					1
21057379	Curtis D	2010-11-04	Bipolar disorder and schizophrenia				1		1
21182207	Salyakina D	2010-12-01	Asperger disorder			1
21254220	Jiang Y	2011-02-01	Bipolar disorder				1
21305692	Belmonte Mahon P	2011-02-08	Bipolar disorder (age of onset and psychomotor symptoms)				1
21353194	Cichon S	2011-02-23	Bipolar disorder				1
21473668	Fliers EA	2011-04-07	Attention deficit hyperactivity disorder motor coordination	1
21519539	Cho SC	2011-02-25	Autism spectrum disorders (language delay)			1
21521612	Kohli MA	2011-04-28	Major depressive disorder					1
21621269	Aragam N	2011-05-26	Major depressive disorder					1
21674006	Yamada K	2011-06-06	Schizophrenia						1
21679298	Ma X	2011-06-16	Schizophrenia						1
21682944	Alkelai A	2011-06-20	Schizophrenia						1
21738484	Smith EN	2011-06-30	Bipolar disorder				1
21747397	Rietschel M	2011-07-12	Schizophrenia						1
21752600	Chen J	2011-07-12	Schizophrenia						1
21771265	Yosifova A	2011-07-19	Bipolar disorder				1
21784300	Mick E	2011-07-13	Attention deficit hyperactivity disorder	1
21795503	Alkelai A	2011-07-27	Schizophrenia						1
21926972	Sklar P	2011-09-18	Bipolar disorder				1
21926974	Ripke S	2011-09-18	Schizophrenia						1
22012869	Hinney A	2011-10-19	Attention deficit hyperactivity disorder	1
22037552	Yue WH	2011-10-30	Schizophrenia						1
22037555	Shi Y	2011-10-30	Schizophrenia						1
22064162	Edwards AC	2011-11-05	Depression and alcohol dependence					1
22182935	Chen DT	2011-12-20	Bipolar disorder				1
22205951	Kerner B	2011-12-21	Bipolar disorder				1
22365631	Greenwood TA	2012-02-22	Temperament (bipolar disorder)				1
22420046	Stergiakouli E	2012-02-01	Attention deficit hyperactivity disorder	1
22472876	Sullivan	2012-04-03	Major depressive disorder					1
22479419	Liou YJ	2012-03-27	Schizophrenia (treatment refractory)						1
22648509	Wang KS	2012-05-31	Formal thought disorder in schizophrenia						1
22688191	Bergen SE	2012-06-12	Schizophrenia						1
22843504	Anney R	2012-07-26	Autism			1
22883433	Irish Schizophrenia Genomics Consortium & the Wellcome Trust Case Control Consortium 2	2012-08-07	Schizophrenia						1
22885689	Levinson DF	2012-09-01	Schizophrenia						1
22915352	Power RA	2012-08-22	Depression (age of onset)					1
22925353	Lee HJ	2012-08-25	Bipolar disorder				1
22935194	Connolly JJ	2012-08-30	Autism			1
23010768	Meier S	2012-09-25	Bipolar disorder (Negative mood delusions)				1
23092984	Goes FS	2012-10-23	Bipolar disorder (mood-incongruent)				1
23142968	Betcheva ET	2012-11-07	Schizophrenia						1
23149450	Otowa T	2012-11-13	Panic disorder		1
23212062	Fanous AH	2012-12-01	Schizophrenia						1
23229837	Aragam N	2012-12-11	Neuroticism		1
23290196	Hek K	2013-01-02	Depression (quantitative trait)					1
23326512	Greenwood TA	2013-01-10	Bipolar disorder (mania)				1
23358160	Borglum AD	2013-01-29	Schizophrenia						1
23377640	GENDEP Investigators	2013-02-01	Major depressive disorder					1
23382809	Xu C	2013-01-29	Schizophrenia (negative symptoms)						1
23453885	Smoller JW	2013-02-27	Autism spectrum disorder, attention deficit-hyperactivity disorder, bipolar disorder, major depressive disorder, and schizophrenia (combined)	1		1	1	1	1
23527680	Ebejer JL	2013-04-01	Attention deficit hyperactivity disorder (combined symptoms)	1
23565138	Trzaskowski M	2013-04-02	Anxiety		1
23728934	Yang L	2013-05-31	Attention deficit hyperactivity disorder	1
23805179	Hass J	2013-06-21	Hippocampal volume in schizophrenia						1
23857890	Power RA	2013-07-15	Major depressive disorder					1
23894747	Aberg KA	2013-02-01	Schizophrenia						1
23974872	Ripke S	2013-08-25	Schizophrenia						1
24039173	McGrath LM	2013-09-13	Functional impairment in major depressive disorder, bipolar disorder and schizophrenia				1	1	1
24043878	Wong EH	2013-09-16	Schizophrenia						1
24086445	Wang Q	2013-09-24	Gray matter volume (schizophrenia interaction)						1
24166486	Sleiman P	2013-10-29	Schizophrenia, schizoaffective disorder or bipolar disorder				1		1

## Sheet: (B) top51-coding
EntrezID	GeneName	ADHD	Anx	ASD	BD	MDD	SCZ	Combined	Mouse Entrez GeneID	Mouse GeneName
117	ADCYAP1R1					1		1	11517	Adcyap1r1
288	ANK3	1		1	1	1	1	5	11735	Ank3
301	ANXA1					1		1	16952	Anxa1
473	RERE	1		1	1	1		4	68703	Rere
526	ATP6V1B2					1		1	11966	Atp6v1b2
658	BMPR1B	1						1	12167	Bmpr1b
671	BPI				1			1	329547	Bpi
775	CACNA1C	1		1	1	1	1	5	12288	Cacna1c
783	CACNB2	1		1	1	1	1	5	12296	Cacnb2
784	CACNB3				1			1	12297	Cacnb3
994	CDC25B				1			1	12531	Cdc25b
1191	CLU		1					1	12759	Clu
1463	NCAN				1			1	13004	Ncan
1759	DNM1	1						1	13429	Dnm1
1804	DPP6	1						1	13483	Dpp6
2013	EMP2	1						1	13731	Emp2
2192	FBLN1				1			1	14114	Fbln1
2272	FHIT			1				1	#N/A	#N/A
2766	GMPR					1		1	66355	Gmpr
2773	GNAI3					1		1	14679	Gnai3
2897	GRIK1			1				1	14805	Grik1
2903	GRIN2A			1				1	14811	Grin2a
2915	GRM5	1						1	108071	Grm5
2917	GRM7		1			1		2	108073	Grm7
3038	HAS3	1						1	15118	Has3
3682	ITGAE	1						1	16407	Itgae
3697	ITIH1				1		1	2	16424	Itih1
3699	ITIH3	1		1	1	1	1	5	16426	Itih3
3700	ITIH4						1	1	16427	Itih4
3703	STT3A	1		1	1	1		4	16430	Stt3a
3800	KIF5C			1				1	16574	Kif5c
4122	MAN2A2	1						1	140481	Man2a2
4131	MAP1B	1						1	17755	Map1b
4289	MKLN1					1		1	27418	Mkln1
4297	KMT2A			1				1	214162	Kmt2a
4336	MOBP	1						1	17433	Mobp
4651	MYO10					1		1	17909	Myo10
4691	NCL	1						1	17975	Ncl
4774	NFIA				1			1	18027	Nfia
4790	NFKB1						1	1	18033	Nfkb1
4855	NOTCH4						1	1	#N/A	#N/A
4900	NRGN						1	1	64011	Nrgn
4916	NTRK3			1				1	18213	Ntrk3
5021	OXTR					1		1	18430	Oxtr
5144	PDE4D		1					1	238871	Pde4d
5286	PIK3C2A						1	1	18704	Pik3c2a
5317	PKP1		1					1	18772	Pkp1
5521	PPP2R2B	1		1		1		3	72930	Ppp2r2b
5527	PPP2R5C			1				1	26931	Ppp2r5c
5973	RENBP						1	1	19703	Renbp
6095	RORA					1		1	19883	Rora
6595	SMARCA2			1				1	67155	Smarca2
6671	SP4					1		1	20688	Sp4
6916	TBXAS1						1	1	21391	Tbxas1
6925	TCF4	1		1	1	1	1	5	21413	Tcf4
6939	TCF15			1				1	21407	Tcf15
7093	TLL2	1						1	24087	Tll2
7444	VRK2						1	1	69922	Vrk2
7726	TRIM26	1		1	1	1	1	5	#N/A	#N/A
8100	IFT88					1		1	21821	Ift88
8379	MAD1L1			1	1		1	3	17120	Mad1l1
8650	NUMB				1			1	18222	Numb
8665	EIF3F					1		1	66085	Eif3f
8722	CTSF				1			1	56464	Ctsf
8728	ADAM19				1			1	11492	Adam19
9013	TAF1C			1				1	21341	Taf1c
9129	PRPF3			1				1	70767	Prpf3
9148	NEURL1			1				1	18011	Neurl1a
9741	LAPTM4A					1		1	17775	Laptm4a
9759	HDAC4			1				1	208727	Hdac4
9839	ZEB2						1	1	24136	Zeb2
9881	TRANK1						1	1	320429	Trank1
9914	ATP2C2	1						1	69047	Atp2c2
9988	DMTF1				1	1		2	23857	Dmtf1
10082	GPC6	1	1					2	23888	Gpc6
10243	GPHN					1		1	268566	Gphn
10371	SEMA3A			1				1	20346	Sema3a
10806	SDCCAG8				1		1	2	76816	Sdccag8
10814	CPLX2	1						1	12890	Cplx2
11320	MGAT4A				1			1	269181	Mgat4a
22801	ITGA11	1				1		2	319480	Itga11
22978	NT5C2	1		1	1	1	1	5	76952	Nt5c2
23046	KIF21B	1		1		1		3	16565	Kif21b
23133	PHF8				1		1	2	320595	Phf8
23245	ASTN2	1						1	56079	Astn2
23345	SYNE1	1		1	1	1	1	5	64009	Syne1
23383	MAU2						1	1	74549	Mau2
23774	BRD1						1	1	223770	Brd1
25791	NGEF						1	1	53972	Ngef
25797	QPCT						1	1	70536	Qpct
25874	MPC2						1	1	70456	Mpc2
25896	INTS7				1			1	77065	Ints7
26011	TENM4	1		1	1	1	1	5	23966	Tenm4
26047	CNTNAP2				1		1	2	66797	Cntnap2
27074	LAMP3				1			1	239739	Lamp3
27242	TNFRSF21		1					1	94185	Tnfrsf21
27257	LSM1						1	1	67207	Lsm1
27445	PCLO					1		1	26875	Pclo
29960	FTSJ2			1				1	68017	Ftsj2
30010	NXPH1		1					1	18231	Nxph1
50834	TAS2R1			1				1	57254	Tas2r119
50863	NTM			1				1	235106	Ntm
51678	MPP6	1		1	1	1		4	56524	Mpp6
54453	RIN2				1			1	74030	Rin2
54498	SMOX		1					1	228608	Smox
54549	SDK2		1					1	237979	Sdk2
54805	CNNM2	1		1	1	1	1	5	94219	Cnnm2
55068	ENOX1					1		1	239188	Enox1
55193	PBRM1					1		1	66923	Pbrm1
55733	HHAT						1	1	226861	Hhat
55830	GLT8D1			1				1	76485	Glt8d1
56899	ANKS1B	1		1		1		3	77531	Anks1b
57101	ANO2		1					1	243634	Ano2
57178	ZMIZ1			1				1	328365	Zmiz1
57412	AS3MT	1		1	1	1	1	5	57344	As3mt
57480	PLEKHG1		1					1	213783	Plekhg1
57658	CALCOCO1		1					1	67488	Calcoco1
57688	ZSWIM6						1	1	67263	Zswim6
63895	PIEZO2					1		1	667742	Piezo2
64478	CSMD1	1		1	1	1	1	5	94109	Csmd1
79703	C11orf80				1			1	381196	Gm960
79728	PALB2	1		1	1	1		4	233826	Palb2
79750	ZNF385D	1						1	#N/A	#N/A
79772	MCTP1				1			1	78771	Mctp1
79811	SLTM			1				1	66660	Sltm
81562	LMAN2L				1			1	214895	Lman2l
83706	FERMT3	1						1	108101	Fermt3
84079	ANKRD27					1		1	245886	Ankrd27
84700	MYO18B					1		1	74376	Myo18b
84952	CGNL1				1			1	68178	Cgnl1
90139	TSPAN18						1	1	241556	Tspan18
90273	CEACAM21						1	1	26438	Psg18
91574	C12orf65						1	1	72650	2810006K23Rik
91752	ZNF804A			1			1	2	241514	Zfp804a
91782	CHMP7	1						1	105513	Chmp7
91947	ARRDC4		1					1	66412	Arrdc4
114784	CSMD2	1						1	329942	Csmd2
115727	RASGRP4			1				1	233046	Rasgrp4
116987	AGAP1						1	1	347722	Agap1
117583	PARD3B			1				1	72823	Pard3b
124274	GPR139	1						1	209776	Gpr139
132160	PPM1M				1			1	67905	Ppm1m
133482	SLCO6A1						1	1	67854	Slco6b1
135656	DPCR1	1		1	1	1	1	5	#N/A	#N/A
140733	MACROD2			1				1	72899	Macrod2
143689	PIWIL4	1						1	330890	Piwil4
154215	NKAIN2		1					1	432450	Nkain2
158067	AK8	1						1	68870	Ak8
160851	DGKH				1			1	380921	Dgkh
161357	MDGA2		1					1	320772	MDGA2
167681	PRSS35				1			1	244954	Prss35
170690	ADAMTS16				1	1	1	3	271127	Adamts16
200373	PCDP1	1						1	226356	Gm101
201134	CEP112	1						1	76380	Cep112
203062	TSNARE1						1	1	#N/A	#N/A
203859	ANO5			1				1	233246	Ano5
221458	KIF6	1						1	319991	Kif6
259232	NALCN				1			1	338370	Nalcn
284370	ZNF615	1		1	1	1		4	#N/A	#N/A
344148	NCKAP5	1			1			2	210356	Nckap5
348751	FTCDNL1						1	1	#N/A	#N/A
360200	TMPRSS9		1					1	432478	Tmprss9
388512	CLEC17A			1				1	#N/A	#N/A
388650	FAM69A				1			1	67266	Fam69a
389084	C2orf82			1				1	73234	3110079O15Rik
399694	SHC4					1		1	271849	Shc4
400359	C15orf53				1	1		2	#N/A	#N/A
100130460	CAND1.11				1	1	1	3	11717	Ampd3
101928882	LOC101928882						1	1	51938	Ccdc39
10000;10806	AKT3;SDCCAG8						1	1	23797;76816	Akt3;Sdccag8
124045;8558	SPATA33;CDK10	1		1		1		3	320869;234854	Spata33;Cdk10
165186;388939	FAM179A;C2orf71					1		1	320159;225004	Fam179a;BC027072
222698;387032	NKAPL;ZKSCAN4						1	1	66707;544922	Nkapl;Zkscan4
23293;63826	SMG6;SRR						1	1	103677;27364	Smg6;Srr
6992;30834	PPP1R11;ZNRD1	1		1	1	1	1	5	#N/A	#N/A
