# Supplementary material for: Neuroinformatic analyses of common and distinct genetic components associated with major neuropsychiatric disorders
Source: Front Neurosci. 2014 Nov 6;8:331. doi: 10.3389/fnins.2014.00331 (PMC4222236; doi:10.3389/fnins.2014.00331)
Supplement: Supplementary file 1 [file DataSheet1.ZIP › Supplementary Material/112662_Fenckova_Table_10.XLSX]

## Sheet: Sheet1
BXD
INIA_AmgCoh_0311::10410477
INIA_AmgCoh_0311::10348432
INIA_AmgCoh_0311::10360506
INIA_AmgCoh_0311::10556302
INIA_AmgCoh_0311::10363786
INIA_AmgCoh_0311::10463704
INIA_AmgCoh_0311::10431284
INIA_AmgCoh_0311::10547322
INIA_AmgCoh_0311::10469404
INIA_AmgCoh_0311::10393620
INIA_AmgCoh_0311::10497731
INIA_AmgCoh_0311::10463716
INIA_AmgCoh_0311::10537851
INIA_AmgCoh_0311::10577240
INIA_AmgCoh_0311::10361169
INIA_AmgCoh_0311::10418455
INIA_AmgCoh_0311::10418434
INIA_AmgCoh_0311::10413615
INIA_AmgCoh_0311::10571048
INIA_AmgCoh_0311::10535189
INIA_AmgCoh_0311::10579144
INIA_AmgCoh_0311::10502299
INIA_AmgCoh_0311::10356406
INIA_AmgCoh_0311::10408037
INIA_AmgCoh_0311::10592330
INIA_AmgCoh_0311::10468253
INIA_AmgCoh_0311::10602474
INIA_AmgCoh_0311::10567173
INIA_AmgCoh_0311::10560358
INIA_AmgCoh_0311::10447056
INIA_AmgCoh_0311::10605181
INIA_AmgCoh_0311::10352066
INIA_AmgCoh_0311::10356900
INIA_AmgCoh_0311::10378523
INIA_AmgCoh_0311::10388377
INIA_AmgCoh_0311::10361381
INIA_AmgCoh_0311::10537410
INIA_AmgCoh_0311::10456522
INIA_AmgCoh_0311::10464084
INIA_AmgCoh_0311::10589773
INIA_AmgCoh_0311::10485198
INIA_AmgCoh_0311::10374762
INIA_AmgCoh_0311::10482448
INIA_AmgCoh_0311::10473244
INIA_AmgCoh_0311::10408010
INIA_AmgCoh_0311::10412038
