# Supplementary material for: Neuroinformatic analyses of common and distinct genetic components associated with major neuropsychiatric disorders
Source: Front Neurosci. 2014 Nov 6;8:331. doi: 10.3389/fnins.2014.00331 (PMC4222236; doi:10.3389/fnins.2014.00331)
Supplement: Supplementary file 1 [file DataSheet1.ZIP › Supplementary Material/112662_Fenckova_Table_11.XLSX]

## Sheet: Sheet1
BXD
BXDPublish::10909
BXDPublish::10896
BXDPublish::10904
BXDPublish::10898
BXDPublish::10907
BXDPublish::10908
BXDPublish::10905
BXDPublish::10917
