# Supplementary material for: Neuroinformatic analyses of common and distinct genetic components associated with major neuropsychiatric disorders
Source: Front Neurosci. 2014 Nov 6;8:331. doi: 10.3389/fnins.2014.00331 (PMC4222236; doi:10.3389/fnins.2014.00331)
Supplement: Supplementary file 1 [file DataSheet1.ZIP › Supplementary Material/112662_Fenckova_Table_2.XLSX]

## Sheet: phenotype frequency
frequency	phenotype
19	Decreased body weight (HP:0004325)
19	no abnormal phenotype detected (MP:0002169)
19	Seizures (HP:0001250)
18	decreased body size (MP:0001265)
16	Microcephaly (HP:0000252)
16	partial postnatal lethality (MP:0011086)
16	premature death (MP:0002083)
15	Cognitive impairment (HP:0100543)
14	complete neonatal lethality (MP:0011087)
14	Postnatal growth retardation (HP:0008897)
12	abnormal(ly) edematous pericardium (ZP:0000038)
12	Cryptorchidism (HP:0000028)
12	Short stature (HP:0004322)
11	complete postnatal lethality (MP:0011085)
10	abnormal(ly) decreased size eye (ZP:0000043)
10	complete embryonic lethality during organogenesis (MP:0011098)
10	Hyperactivity (HP:0000752)
10	Intellectual disability (HP:0001249)
9	Cleft palate (HP:0000175)
9	Tremor (HP:0001337)
9	Ventricular septal defect (HP:0001629)
8	Ataxia (HP:0001251)
8	Global developmental delay (HP:0001263)
8	Hyperreflexia (HP:0001347)
8	Hypertelorism (HP:0000316)
8	impaired coordination (MP:0001405)
8	Multicystic kidney dysplasia (HP:0000003)
8	Nystagmus (HP:0000639)
8	Spina bifida (HP:0002414)
8	Visual impairment (HP:0000505)
7	Anteverted nares (HP:0000463)
7	complete lethality throughout fetal growth and development (MP:0011099)
7	Defect in the atrial septum (HP:0001631)
7	Gait disturbance (HP:0001288)
7	Optic atrophy (HP:0000648)
7	Scoliosis (HP:0002650)
7	Short digit (HP:0011927)
7	Short nose (HP:0003196)
6	Abnormal retinal pigmentation (HP:0007703)
6	Agenesis of corpus callosum (HP:0001274)
6	Cataract (HP:0000518)
6	Epicanthus (HP:0000286)
6	hemorrhage (MP:0001914)
6	Hydrocephalus (HP:0000238)
6	Incoordination (HP:0002311)
6	Male infertility (HP:0003251)
6	Micrognathia (HP:0000347)
6	Muscular hypotonia (HP:0001252)
6	Ptosis (HP:0000508)
6	reduced long term potentiation (MP:0001473)
6	Short phalanx of finger (HP:0009803)
6	Strabismus (HP:0000486)
5	abnormal embryonic tissue morphology (MP:0002085)
5	abnormal excitatory postsynaptic currents (MP:0002910)
5	abnormal motor capabilities/coordination/movement (MP:0002066)
5	abnormal spatial learning (MP:0001463)
5	Abnormality of immune system physiology (HP:0010978)
5	Aggressive behavior (HP:0000718)
5	Anemia (HP:0001903)
5	Clinodactyly of the 5th finger (HP:0004209)
5	complete prenatal lethality (MP:0011091)
5	Dilation of lateral ventricles (HP:0006956)
5	embryonic growth retardation (MP:0003984)
5	Frontal bossing (HP:0002007)
5	Glucose intolerance (HP:0000833)
5	Hyperinsulinemia (HP:0000842)
5	Hypoplasia of penis (HP:0008736)
5	Impaired T cell function (HP:0005435)
5	Intrauterine growth retardation (HP:0001511)
5	limb grasping (MP:0001513)
5	Obesity (HP:0001513)
5	Preaxial hand polydactyly (HP:0001177)
5	reduced female fertility (MP:0001923)
5	Short neck (HP:0000470)
5	Splenomegaly (HP:0001744)
5	Umbilical hernia (HP:0001537)
5	Wide nasal bridge (HP:0000431)
4	abnormal axon extension (MP:0003651)
4	abnormal contextual conditioning behavior (MP:0001469)
4	Abnormal EKG (HP:0003115)
4	abnormal eye development (MP:0001286)
4	abnormal hippocampus morphology (MP:0000807)
4	abnormal learning/memory/conditioning (MP:0002063)
4	abnormal olfactory bulb morphology (MP:0000819)
4	abnormal Purkinje cell dendrite morphology (MP:0008572)
4	abnormal vocalization (MP:0001529)
4	abnormal(ly) necrotic central nervous system (ZP:0000397)
4	Abnormality of cardiac morphology (HP:0001627)
4	Abnormality of nervous system physiology (HP:0012638)
4	Abnormality of neuronal migration (HP:0002269)
4	Abnormality of the liver (HP:0001392)
4	Abnormality of the ribs (HP:0000772)
4	absent gastric milk in neonates (MP:0009546)
4	Amyotrophy (HP:0003202)
4	Aplasia/Hypoplasia affecting the eye (HP:0008056)
4	Aplasia/Hypoplasia of the thymus (HP:0010515)
4	Apnea (HP:0002104)
4	Blepharophimosis (HP:0000581)
4	Brain very small (HP:0001322)
4	Cone-shaped epiphysis (HP:0010579)
4	Constipation (HP:0002019)
4	convulsive seizures (MP:0000947)
4	decreased brain size (MP:0000774)
4	decreased embryo size (MP:0001698)
4	decreased erythrocyte cell number (MP:0002875)
4	decreased exploration in new environment (MP:0001417)
4	Deeply set eye (HP:0000490)
4	Depressed nasal bridge (HP:0005280)
4	Downslanted palpebral fissures (HP:0000494)
4	exencephaly (MP:0000914)
4	Failure to thrive (HP:0001508)
4	Hearing impairment (HP:0000365)
4	hypoactivity (MP:0001402)
4	Hypoplasia of the corpus callosum (HP:0002079)
4	Internal hemorrhage (HP:0011029)
4	Leukocytosis (HP:0001974)
4	Long philtrum (HP:0000343)
4	Low-set, posteriorly rotated ears (HP:0000368)
4	Macrocephaly (HP:0000256)
4	partial perinatal lethality (MP:0011090)
4	Prolonged bleeding time (HP:0003010)
4	Rib fusion (HP:0000902)
4	Sensorineural hearing impairment (HP:0000407)
4	Short metacarpal (HP:0010049)
4	Short metatarsal (HP:0010743)
4	Single transverse palmar crease (HP:0000954)
4	Talipes equinovarus (HP:0001762)
4	Toe syndactyly (HP:0001770)
4	Weight loss (HP:0001824)
3	abnormal brain ventricle morphology (MP:0000822)
3	abnormal breathing pattern (MP:0001951)
3	abnormal cerebellar foliation (MP:0000857)
3	abnormal cerebral cortex morphology (MP:0000788)
3	abnormal channel response (MP:0003484)
3	abnormal CNS synaptic transmission (MP:0002206)
3	abnormal colon morphology (MP:0000495)
3	abnormal corpus callosum morphology (MP:0000780)
3	abnormal cranial ganglia morphology (MP:0001081)
3	abnormal dentate gyrus morphology (MP:0000812)
3	abnormal dorsal root ganglion morphology (MP:0000961)
3	Abnormal electroretinogram (HP:0000512)
3	abnormal embryogenesis/ development (MP:0001672)
3	abnormal epiphyseal plate morphology (MP:0006395)
3	abnormal forebrain morphology (MP:0000783)
3	Abnormal form of the vertebral bodies (HP:0003312)
3	abnormal heart valve morphology (MP:0000285)
3	abnormal inhibitory postsynaptic currents (MP:0002945)
3	Abnormal joint morphology (HP:0001367)
3	abnormal limb bud morphology (MP:0005650)
3	abnormal limb posture (MP:0004263)
3	Abnormal localization of kidney (HP:0100542)
3	abnormal locomotor behavior (MP:0001392)
3	abnormal miniature excitatory postsynaptic currents (MP:0004753)
3	Abnormal myelination (HP:0012447)
3	abnormal myocardium layer morphology (MP:0005329)
3	Abnormal nervous system electrophysiology (HP:0001311)
3	abnormal neuron differentiation (MP:0009937)
3	abnormal neuron morphology (MP:0002882)
3	abnormal neuron physiology (MP:0004811)
3	Abnormal posturing (HP:0002533)
3	abnormal sensory neuron innervation pattern (MP:0000968)
3	abnormal social investigation (MP:0001360)
3	abnormal spatial reference memory (MP:0008414)
3	abnormal vitelline vasculature morphology (MP:0003229)
3	abnormal(ly) morphology trunk somite (ZP:0002565)
3	abnormal(ly) quality heart (ZP:0000044)
3	abnormal(ly) quality nervous system (ZP:0000115)
3	Abnormality of brain morphology (HP:0012443)
3	Abnormality of chromosome stability (HP:0003220)
3	Abnormality of pelvic girdle bone morphology (HP:0002644)
3	Abnormality of the carpal bones (HP:0001191)
3	Abnormality of the femur (HP:0002823)
3	Abnormality of the lens (HP:0000517)
3	Abnormality of the metaphyses (HP:0000944)
3	Abnormality of the palate (HP:0000174)
3	Abnormality of the sense of smell (HP:0004408)
3	Abnormality of the skull (HP:0000929)
3	Abnormality of the small intestine (HP:0002244)
3	Abnormality of the spleen (HP:0001743)
3	Aganglionic megacolon (HP:0002251)
3	Aplasia/Hypoplasia of the radius (HP:0006501)
3	Astigmatism (HP:0000483)
3	Attention deficit hyperactivity disorder (HP:0007018)
3	Bone marrow hypocellularity (HP:0005528)
3	Bowing of the long bones (HP:0006487)
3	Bradycardia (HP:0001662)
3	Cerebellar atrophy (HP:0001272)
3	Cerebellar dysplasia (HP:0007033)
3	complete embryonic lethality (MP:0011092)
3	Conductive hearing impairment (HP:0000405)
3	Congenital hepatic fibrosis (HP:0002612)
3	Cupped ear (HP:0000378)
3	decreased birth body size (MP:0009703)
3	decreased brain weight (MP:0002175)
3	decreased cell proliferation (MP:0000352)
3	decreased circulating insulin level (MP:0002727)
3	decreased double-positive T cell number (MP:0005092)
3	decreased motor neuron number (MP:0000939)
3	decreased Purkinje cell number (MP:0000880)
3	decreased survivor rate (MP:0008770)
3	Decreased testicular size (HP:0008734)
3	decreased vertical activity (MP:0002757)
3	Delayed eruption of teeth (HP:0000684)
3	Delayed skeletal maturation (HP:0002750)
3	Delayed speech and language development (HP:0000750)
3	Double outlet right ventricle (HP:0001719)
3	Dysarthria (HP:0001260)
3	Eczema (HP:0000964)
3	embryonic growth arrest (MP:0001730)
3	Female infertility (HP:0008222)
3	Finger syndactyly (HP:0006101)
3	High palate (HP:0000218)
3	hindlimb paralysis (MP:0000755)
3	Hypospadias (HP:0000047)
3	impaired balance (MP:0001525)
3	impaired limb coordination (MP:0001524)
3	Impaired proprioception (HP:0010831)
3	increased apoptosis (MP:0006042)
3	increased circulating alkaline phosphatase level (MP:0002968)
3	Increased IgE level (HP:0003212)
3	increased startle reflex (MP:0001488)
3	increased susceptibility to pharmacologically induced seizures (MP:0002906)
3	increased thigmotaxis (MP:0002797)
3	increased tumor incidence (MP:0002020)
3	Intracranial hemorrhage (HP:0002170)
3	Low-set ears (HP:0000369)
3	Macrotia (HP:0000400)
3	Malar flattening (HP:0000272)
3	Micromelia (HP:0002983)
3	Motor delay (HP:0001270)
3	Narrow mouth (HP:0000160)
3	Open mouth (HP:0000194)
3	pale yolk sac (MP:0001722)
3	Pallor (HP:0000980)
3	partial lethality throughout fetal growth and development (MP:0011109)
3	partial neonatal lethality (MP:0011088)
3	partial prenatal lethality (MP:0011101)
3	Patent ductus arteriosus (HP:0001643)
3	Pectus carinatum (HP:0000768)
3	pericardial edema (MP:0001787)
3	Perimembranous ventricular septal defect (HP:0011682)
3	Pes planus (HP:0001763)
3	Petechiae (HP:0000967)
3	Pulmonic stenosis (HP:0001642)
3	Recurrent bacterial infections (HP:0002718)
3	Reduced bone mineral density (HP:0004349)
3	Renal insufficiency (HP:0000083)
3	Retinal degeneration (HP:0000546)
3	Right ventricular dilatation (HP:0005133)
3	Round face (HP:0000311)
3	Sleep disturbance (HP:0002360)
3	small cerebellum (MP:0000852)
3	small lung (MP:0003641)
3	small olfactory bulb (MP:0002741)
3	Tapered finger (HP:0001182)
3	Thick lower lip vermilion (HP:0000179)
3	thin cerebellar molecular layer (MP:0000890)
3	Thrombocytopenia (HP:0001873)
3	Triangular face (HP:0000325)
3	Upslanted palpebral fissure (HP:0000582)
3	Wide mouth (HP:0000154)
3	Widely spaced teeth (HP:0000687)
2	abnormal aortic valve morphology (MP:0002747)
2	Abnormal auditory evoked potentials (HP:0006958)
2	abnormal blood homeostasis (MP:0009642)
2	abnormal bone marrow cell morphology/development (MP:0002398)
2	abnormal brain development (MP:0000913)
2	abnormal brain interneuron morphology (MP:0004101)
2	abnormal calcium ion homeostasis (MP:0004231)
2	abnormal capillary morphology (MP:0003658)
2	abnormal cardiovascular development (MP:0002925)
2	abnormal cartilage development (MP:0000164)
2	abnormal CD4-positive T cell physiology (MP:0005463)
2	abnormal cerebellar granule cell morphology (MP:0004098)
2	abnormal cerebellar granule layer morphology (MP:0000886)
2	abnormal cerebellar molecular layer (MP:0000889)
2	abnormal cerebellar Purkinje cell layer (MP:0000875)
2	abnormal cerebellum external granule cell layer morphology (MP:0000872)
2	abnormal cervical axis morphology (MP:0004608)
2	abnormal chondrocyte morphology (MP:0000166)
2	Abnormal cortical bone morphology (HP:0003103)
2	abnormal craniofacial development (MP:0003935)
2	abnormal dendritic cell physiology (MP:0002376)
2	abnormal digit development (MP:0006280)
2	abnormal dorsal aorta morphology (MP:0004787)
2	Abnormal facial shape (HP:0001999)
2	abnormal forebrain development (MP:0003232)
2	abnormal frontal bone morphology (MP:0000107)
2	Abnormal hair quantity (HP:0011362)
2	Abnormal hand morphology (HP:0005922)
2	abnormal heart ventricle morphology (MP:0005294)
2	abnormal hematopoietic system morphology/development (MP:0002396)
2	abnormal hindbrain development (MP:0006108)
2	abnormal immune system organ morphology (MP:0002722)
2	abnormal inferior olivary complex morphology (MP:0003684)
2	abnormal long term potentiation (MP:0002207)
2	abnormal long term spatial reference memory (MP:0008432)
2	abnormal lung development (MP:0001176)
2	abnormal macrophage physiology (MP:0002451)
2	abnormal maternal nurturing (MP:0001386)
2	abnormal midbrain morphology (MP:0000897)
2	abnormal mitral valve morphology (MP:0000286)
2	abnormal myocardial fiber morphology (MP:0000278)
2	abnormal myocardial fiber physiology (MP:0004215)
2	abnormal nasal bone morphology (MP:0000102)
2	abnormal nervous system development (MP:0003861)
2	abnormal neurocranium morphology (MP:0000074)
2	abnormal neuromuscular synapse morphology (MP:0001053)
2	abnormal notochord morphology (MP:0002825)
2	abnormal oligodendrocyte apoptosis (MP:0010205)
2	abnormal optic vesicle formation (MP:0003425)
2	abnormal outflow tract development (MP:0006126)
2	abnormal paraxial mesoderm morphology (MP:0008029)
2	abnormal phalanx morphology (MP:0005306)
2	abnormal placental labyrinth vasculature morphology (MP:0008803)
2	abnormal postnatal subventricular zone morphology (MP:0004275)
2	abnormal pulmonary alveolus morphology (MP:0002270)
2	abnormal Purkinje cell morphology (MP:0000877)
2	abnormal renal glomerulus morphology (MP:0005325)
2	Abnormal renal morphology (HP:0012210)
2	abnormal reproductive system physiology (MP:0001919)
2	abnormal retinal pigment epithelium morphology (MP:0005201)
2	abnormal rib-sternum attachment (MP:0008148)
2	abnormal rostral-caudal axis patterning (MP:0005221)
2	abnormal seizure response to electrical stimulation (MP:0001650)
2	abnormal skeletal muscle morphology (MP:0000759)
2	abnormal skeleton development (MP:0002113)
2	abnormal somite development (MP:0001688)
2	abnormal somite shape (MP:0001691)
2	Abnormal spermatogenesis (HP:0008669)
2	abnormal spongiotrophoblast layer morphology (MP:0004255)
2	abnormal sternum morphology (MP:0000157)
2	abnormal suckling behavior (MP:0001436)
2	abnormal synaptic vesicle number (MP:0004792)
2	abnormal tricuspid valve morphology (MP:0002624)
2	abnormal truncus arteriosus septation (MP:0010454)
2	abnormal vagus nerve morphology (MP:0001074)
2	abnormal vascular smooth muscle morphology (MP:0005592)
2	abnormal vertebral column morphology (MP:0004703)
2	abnormal vitelline vascular remodeling (MP:0004076)
2	abnormal(ly) absent blood circulation (ZP:0000692)
2	abnormal(ly) curved post-vent region (ZP:0000637)
2	abnormal(ly) curved ventral whole organism anterior/posterior axis (ZP:0000116)
2	abnormal(ly) cystic pronephros (ZP:0001445)
2	abnormal(ly) dead whole organism (ZP:0000306)
2	abnormal(ly) decreased branchiness central artery (ZP:0000589)
2	abnormal(ly) decreased contractility heart (ZP:0000232)
2	abnormal(ly) decreased length post-vent region (ZP:0000027)
2	abnormal(ly) decreased length whole organism (ZP:0000473)
2	abnormal(ly) decreased length whole organism anterior/posterior axis (ZP:0000586)
2	abnormal(ly) decreased occurrence cell proliferation (ZP:0000304)
2	abnormal(ly) decreased occurrence thigmotropism (ZP:0009556)
2	abnormal(ly) decreased process quality angiogenesis (ZP:0004164)
2	abnormal(ly) decreased rate Mo-molybdopterin cofactor biosynthetic process (ZP:0008838)
2	abnormal(ly) decreased size cardiac ventricle (ZP:0000528)
2	abnormal(ly) decreased size ventral mandibular arch (ZP:0000916)
2	abnormal(ly) decreased size whole organism (ZP:0000324)
2	abnormal(ly) decreased width pronephric tubule basal lamina (ZP:0009365)
2	abnormal(ly) disrupted blood circulation (ZP:0000335)
2	abnormal(ly) disrupted central nervous system development (ZP:0000574)
2	abnormal(ly) disrupted convergent extension involved in axis elongation (ZP:0001314)
2	abnormal(ly) disrupted dorsal convergence (ZP:0002006)
2	abnormal(ly) disrupted dorsal/ventral pattern formation (ZP:0000141)
2	abnormal(ly) disrupted embryo development (ZP:0001589)
2	abnormal(ly) disrupted glycine receptor clustering (ZP:0008839)
2	abnormal(ly) disrupted neural crest cell migration (ZP:0000475)
2	abnormal(ly) disrupted neural crest formation (ZP:0004073)
2	abnormal(ly) disrupted post-anal tail morphogenesis (ZP:0000143)
2	abnormal(ly) dorsalized whole organism (ZP:0000160)
2	abnormal(ly) edematous yolk (ZP:0002060)
2	abnormal(ly) hypoplastic gut (ZP:0000403)
2	abnormal(ly) hypoplastic liver (ZP:0000404)
2	abnormal(ly) increased curvature trunk anatomical axis (ZP:0009363)
2	abnormal(ly) increased width post-vent region (ZP:0009364)
2	abnormal(ly) increased width somite (ZP:0000153)
2	abnormal(ly) lethal (sensu genetics) whole organism (ZP:0000095)
2	abnormal(ly) morphology brain (ZP:0000100)
2	abnormal(ly) morphology heart (ZP:0000107)
2	abnormal(ly) morphology mandibular arch skeleton (ZP:0001052)
2	abnormal(ly) movement behavioral quality whole organism (ZP:0000213)
2	abnormal(ly) process quality heart contraction (ZP:0002170)
2	abnormal(ly) process quality startle response (ZP:0007264)
2	abnormal(ly) process quality thigmotaxis (ZP:0001269)
2	abnormal(ly) quality eye (ZP:0000355)
2	abnormal(ly) quality gut (ZP:0000570)
2	abnormal(ly) quality liver (ZP:0000571)
2	abnormal(ly) quality pharyngeal arch 3-7 skeleton (ZP:0000041)
2	abnormal(ly) quality sensory system (ZP:0000406)
2	abnormal(ly) shape whole organism (ZP:0000159)
2	abnormal(ly) unlocalised spinal cord glycine-gated chloride channel complex (ZP:0008840)
2	abnormal(ly) viability whole organism (ZP:0000212)
2	Abnormality of B cells (HP:0002846)
2	Abnormality of bone mineral density (HP:0004348)
2	Abnormality of cardiovascular system physiology (HP:0011025)
2	Abnormality of cell physiology (HP:0011017)
2	Abnormality of digit (HP:0011297)
2	Abnormality of long bone morphology (HP:0011314)
2	Abnormality of metabolism/homeostasis (HP:0001939)
2	Abnormality of muscle physiology (HP:0011804)
2	Abnormality of the aorta (HP:0001679)
2	Abnormality of the aortic arch (HP:0012303)
2	Abnormality of the cardiovascular system (HP:0001626)
2	Abnormality of the hip bone (HP:0003272)
2	Abnormality of the metacarpal bones (HP:0001163)
2	Abnormality of the motor neurons (HP:0002450)
2	Abnormality of the nail (HP:0001597)
2	Abnormality of the renal tubule (HP:0000091)
2	Abnormality of the retinal vasculature (HP:0008046)
2	Abnormality of the rib cage (HP:0001547)
2	Abnormality of the sternum (HP:0000766)
2	Abnormality of the testis (HP:0000035)
2	Abnormality of the ulna (HP:0002997)
2	Abnormality of the vasculature (HP:0002597)
2	Abnormality of the vertebrae (HP:0003468)
2	absent floor plate (MP:0000926)
2	Absent speech (HP:0001344)
2	Accelerated skeletal maturation (HP:0005616)
2	Alopecia (HP:0001596)
2	amyloid beta deposits (MP:0003329)
2	Aplasia/Hypoplasia of the iris (HP:0008053)
2	Arthrogryposis multiplex congenita (HP:0002804)
2	asymmetric rib-sternum attachment (MP:0008146)
2	Atrial fibrillation (HP:0005110)
2	Atypical scarring of skin (HP:0000987)
2	Autism (HP:0000717)
2	Babinski sign (HP:0003487)
2	Bilateral renal agenesis (HP:0010958)
2	Brachycephaly (HP:0000248)
2	Broad columella (HP:0010761)
2	Bruising susceptibility (HP:0000978)
2	Camptodactyly of finger (HP:0100490)
2	Cardiomegaly (HP:0001640)
2	Carpal synostosis (HP:0009702)
2	caudal body truncation (MP:0004073)
2	Cerebral cortical atrophy (HP:0002120)
2	chondrodystrophy (MP:0002657)
2	Clubbing of toes (HP:0100760)
2	Coarse facial features (HP:0000280)
2	complete embryonic lethality between somite formation and embryo turning (MP:0011097)
2	complete perinatal lethality (MP:0011089)
2	Craniosynostosis (HP:0001363)
2	Cyanosis (HP:0000961)
2	Dandy-Walker malformation (HP:0001305)
2	decreased anxiety-related response (MP:0001364)
2	decreased B cell number (MP:0005017)
2	decreased cardiac muscle contractility (MP:0005140)
2	Decreased corneal thickness (HP:0100689)
2	decreased corpus callosum size (MP:0000781)
2	decreased erythroid progenitor cell number (MP:0008973)
2	decreased hematocrit (MP:0000208)
2	decreased hemoglobin content (MP:0002874)
2	decreased lean body mass (MP:0003961)
2	Decreased nerve conduction velocity (HP:0000762)
2	decreased neuronal precursor cell number (MP:0004981)
2	decreased testis weight (MP:0004852)
2	decreased thermal nociceptive threshold (MP:0003998)
2	decreased thymocyte number (MP:0000715)
2	decreased total body fat amount (MP:0010025)
2	decreased tumor latency (MP:0010308)
2	Dementia (HP:0000726)
2	Depressed nasal ridge (HP:0000457)
2	Diffuse mesangial sclerosis (HP:0001967)
2	disproportionate dwarf (MP:0002427)
2	ectopic cerebellar granule cells (MP:0002762)
2	Edema (HP:0000969)
2	Elevated serum creatine phosphokinase (HP:0003236)
2	enhanced contextual conditioning behavior (MP:0009453)
2	enhanced long term potentiation (MP:0003008)
2	environmentally induced seizures (MP:0009358)
2	Epistaxis (HP:0000421)
2	Everted lower lip vermilion (HP:0000232)
2	External ear malformation (HP:0008572)
2	Facial asymmetry (HP:0000324)
2	failure of initiation of embryo turning (MP:0004180)
2	Feeding difficulties (HP:0011968)
2	Fibular aplasia (HP:0002990)
2	Flat face (HP:0012368)
2	Full cheeks (HP:0000293)
2	Furrowed tongue (HP:0000221)
2	Fused cervical vertebrae (HP:0002949)
2	fused phalanges (MP:0008730)
2	Gastroesophageal reflux (HP:0002020)
2	Generalized tonic-clonic seizures (HP:0002069)
2	Glaucoma (HP:0000501)
2	Gliosis (HP:0002171)
2	Granulocytopenia (HP:0001913)
2	Hallux valgus (HP:0001822)
2	Hepatomegaly (HP:0002240)
2	High forehead (HP:0000348)
2	Highly arched eyebrow (HP:0002553)
2	Holoprosencephaly (HP:0001360)
2	hunched posture (MP:0001505)
2	Hypergammaglobulinemia (HP:0010702)
2	Hyperglycemia (HP:0003074)
2	Hypergonadotropic hypogonadism (HP:0000815)
2	Hypertension (HP:0000822)
2	Hypertonia (HP:0001276)
2	Hypopigmented skin patches (HP:0001053)
2	Hypoplasia of the ulna (HP:0003022)
2	Hypoplastic spleen (HP:0006270)
2	Ichthyosis (HP:0008064)
2	impaired contextual conditioning behavior (MP:0009454)
2	Impaired platelet aggregation (HP:0003540)
2	incomplete embryo turning (MP:0001701)
2	incomplete somite formation (MP:0001689)
2	increased B cell derived lymphoma incidence (MP:0002023)
2	increased B cell proliferation (MP:0005154)
2	Increased bone mineral density (HP:0011001)
2	increased CD4-positive, alpha beta T cell number (MP:0013016)
2	increased CD8-positive, alpha beta T cell number (MP:0013019)
2	increased chemical nociceptive threshold (MP:0008531)
2	increased circulating glucose level (MP:0005559)
2	increased double-negative T cell number (MP:0005090)
2	increased granulocyte number (MP:0000322)
2	increased heart weight (MP:0002833)
2	increased IgG1 level (MP:0008499)
2	Increased IgM level (HP:0003496)
2	increased incidence of induced tumors (MP:0002021)
2	increased lung adenocarcinoma incidence (MP:0002027)
2	increased neutrophil cell number (MP:0000219)
2	increased or absent threshold for auditory brainstem response (MP:0011967)
2	increased sensitivity to xenobiotic induced morbidity/mortality (MP:0009766)
2	increased stereotypic behavior (MP:0001409)
2	increased thermal nociceptive threshold (MP:0001973)
2	induced hyperactivity (MP:0008911)
2	Insulin resistance (HP:0000855)
2	Intellectual disability, severe (HP:0010864)
2	Joint hypermobility (HP:0001382)
2	kinked neural tube (MP:0003400)
2	Knee flexion contracture (HP:0006380)
2	Kyphoscoliosis (HP:0002751)
2	Kyphosis (HP:0002808)
2	Lethargy (HP:0001254)
2	Leukopenia (HP:0001882)
2	Limb undergrowth (HP:0009826)
2	Limitation of joint mobility (HP:0001376)
2	lumbar vertebral fusion (MP:0004621)
2	Lymphadenopathy (HP:0002716)
2	Malformation of the heart and great vessels (HP:0002564)
2	Microglossia (HP:0000171)
2	Midface retrusion (HP:0011800)
2	Misalignment of teeth (HP:0000692)
2	Missing ribs (HP:0000921)
2	Monocytosis (HP:0012311)
2	Muscular dystrophy (HP:0003560)
2	Muscular hypotonia of the trunk (HP:0008936)
2	myeloid hyperplasia (MP:0010373)
2	Myopia (HP:0000545)
2	Neoplasm of the liver (HP:0002896)
2	Nephroblastoma (Wilms tumor) (HP:0002667)
2	Nephronophthisis (HP:0000090)
2	Neurological speech impairment (HP:0002167)
2	Night blindness (HP:0000662)
2	Oligohydramnios (HP:0001562)
2	Ophthalmoparesis (HP:0000597)
2	Ophthalmoplegia (HP:0000602)
2	Osteopetrosis (HP:0011002)
2	Osteosarcoma (HP:0002669)
2	Overriding aorta (HP:0002623)
2	pale kidney (MP:0004969)
2	Pancreatic cysts (HP:0001737)
2	Paraparesis (HP:0002385)
2	partial embryonic lethality during organogenesis (MP:0011108)
2	partial lethality at weaning (MP:0011084)
2	partial preweaning lethality (MP:0011110)
2	Pectus excavatum (HP:0000767)
2	Pericardial effusion (HP:0001698)
2	Photophobia (HP:0000613)
2	Pneumonia (HP:0002090)
2	Polydactyly (HP:0010442)
2	Polymicrogyria (HP:0002126)
2	Postaxial hand polydactyly (HP:0001162)
2	postnatal lethality (MP:0002082)
2	Primary amenorrhea (HP:0000786)
2	prolonged diestrus (MP:0009011)
2	Prolonged QT interval (HP:0001657)
2	Protruding ear (HP:0000411)
2	Proximal muscle weakness (HP:0003701)
2	Pulmonary artery stenosis (HP:0004415)
2	Pulmonary hypoplasia (HP:0002089)
2	Purkinje cell degeneration (MP:0000876)
2	Pyloric stenosis (HP:0002021)
2	Recurrent fractures (HP:0002757)
2	Renal cyst (HP:0000107)
2	Renal hypoplasia (HP:0000089)
2	Renal hypoplasia/aplasia (HP:0008678)
2	Respiratory distress (HP:0002098)
2	Respiratory insufficiency (HP:0002093)
2	Right ventricular hypertrophy (HP:0001667)
2	rough coat (MP:0010179)
2	Secundum atrial septal defect (HP:0001684)
2	Short humerus (HP:0005792)
2	Short long bones (HP:0003026)
2	short stride length (MP:0001407)
2	short tail (MP:0000592)
2	Shortened QT interval (HP:0012232)
2	Situs inversus totalis (HP:0001696)
2	Skeletal dysplasia (HP:0002652)
2	Sloping forehead (HP:0000340)
2	small embryonic telencephalon (MP:0000936)
2	small hippocampus (MP:0008283)
2	small liver (MP:0000601)
2	small trigeminal ganglion (MP:0001093)
2	social withdrawal (MP:0001361)
2	Sparse hair (HP:0008070)
2	Spastic tetraplegia (HP:0002510)
2	sporadic seizures (MP:0000951)
2	Stereotypic behavior (HP:0000733)
2	sternebra fusion (MP:0010082)
2	Submucous cleft hard palate (HP:0000176)
2	Supernumerary nipples (HP:0002558)
2	Syncope (HP:0001279)
2	Syndactyly (HP:0001159)
2	Synophrys (HP:0000664)
2	T lymphocytopenia (HP:0005403)
2	Tarsal synostosis (HP:0008368)
2	Tetralogy of Fallot (HP:0001636)
2	thin cerebellar granule layer (MP:0006099)
2	Thin upper lip vermilion (HP:0000219)
2	Thin vermilion border (HP:0000233)
2	Thymoma (HP:0100522)
2	tonic seizures (MP:0002826)
2	Type II diabetes mellitus (HP:0005978)
2	Ventriculomegaly (HP:0002119)
2	weakness (MP:0000746)
1	2-3 toe syndactyly (HP:0004691)
1	Abdominal distention (HP:0003270)
1	aberrant origin of the right subclavian artery (MP:0010465)
1	abnormal abdominal wall morphology (MP:0003257)
1	abnormal adenohypophysis morphology (MP:0004163)
1	abnormal adipose tissue physiology (MP:0005666)
1	abnormal adrenal gland secretion (MP:0001739)
1	abnormal afterhyperpolarization (MP:0003412)
1	abnormal anterior cardinal vein morphology (MP:0004784)
1	abnormal anxiety-related response (MP:0001362)
1	Abnormal appendicular skeleton morphology (HP:0011844)
1	abnormal arcus anterior morphology (MP:0009879)
1	abnormal astrocyte morphology (MP:0002182)
1	abnormal atrioventricular cushion morphology (MP:0000297)
1	abnormal auditory brainstem response waveform shape (MP:0011966)
1	Abnormal axial skeleton morphology (HP:0009121)
1	abnormal axon fasciculation (MP:0009450)
1	abnormal axon guidance (MP:0002961)
1	abnormal axon morphology (MP:0005404)
1	abnormal basioccipital bone morphology (MP:0000079)
1	abnormal bile duct morphology (MP:0002928)
1	Abnormal blistering of the skin (HP:0008066)
1	abnormal blood cell morphology/development (MP:0002429)
1	abnormal blood-brain barrier function (MP:0005167)
1	abnormal bone marrow cavity morphology (MP:0000065)
1	abnormal bone marrow cell physiology (MP:0009278)
1	abnormal bone mineralization (MP:0002896)
1	Abnormal bone ossification (HP:0011849)
1	Abnormal bone structure (HP:0003330)
1	abnormal brain commissure morphology (MP:0002199)
1	abnormal brain vasculature morphology (MP:0004950)
1	abnormal brain wave pattern (MP:0004994)
1	abnormal branching involved in ureteric bud morphogenesis (MP:0010981)
1	abnormal bronchus epithelium morphology (MP:0010943)
1	abnormal calcaneum morphology (MP:0009728)
1	abnormal cardiac muscle contractility (MP:0002972)
1	abnormal cardinal vein morphology (MP:0004783)
1	abnormal cell adhesion (MP:0003566)
1	abnormal cell-mediated immunity (MP:0002421)
1	abnormal cerebellar granule cell proliferation (MP:0009968)
1	abnormal cerebellar layer morphology (MP:0009956)
1	abnormal cerebellar lobule formation (MP:0006097)
1	abnormal cerebellum deep nucleus morphology (MP:0009979)
1	abnormal cerebellum development (MP:0000854)
1	abnormal cerebellum vermis morphology (MP:0000864)
1	abnormal cerebral cortex pyramidal cell morphology (MP:0009969)
1	abnormal cerebrum morphology (MP:0008540)
1	abnormal cervical atlas morphology (MP:0004607)
1	abnormal cervical vertebrae morphology (MP:0003048)
1	abnormal chromosome number (MP:0004023)
1	abnormal cingulate gyrus morphology (MP:0004167)
1	abnormal circulating insulin level (MP:0001560)
1	abnormal class switch recombination (MP:0004816)
1	abnormal cocaine consumption (MP:0002556)
1	abnormal cochlear IHC afferent innervation pattern (MP:0004746)
1	abnormal cochlear inner hair cell morphology (MP:0004393)
1	abnormal cochlear nerve morphology (MP:0004716)
1	abnormal cochlear sensory epithelium morphology (MP:0003308)
1	abnormal cochlear VIII nucleus morphology (MP:0012490)
1	abnormal common carotid artery morphology (MP:0012729)
1	abnormal common lymphocyte progenitor cell morphology (MP:0008249)
1	abnormal common myeloid progenitor cell morphology (MP:0006410)
1	abnormal conditioned taste aversion behavior (MP:0002805)
1	abnormal cone electrophysiology (MP:0004022)
1	abnormal coronal suture morphology (MP:0003840)
1	abnormal coronary sinus morphology (MP:0010436)
1	abnormal cortical marginal zone morphology (MP:0000792)
1	abnormal corticotroph morphology (MP:0008327)
1	abnormal costal cartilage morphology (MP:0006432)
1	abnormal cranial flexure morphology (MP:0004203)
1	abnormal cranial neural crest cell migration (MP:0012757)
1	abnormal craniofacial bone morphology (MP:0002116)
1	abnormal cued conditioning behavior (MP:0001454)
1	abnormal dendritic cell differentiation (MP:0008115)
1	abnormal depression-related behavior (MP:0003360)
1	abnormal developmental patterning (MP:0002084)
1	abnormal diencephalon morphology (MP:0000830)
1	abnormal digestive system morphology (MP:0000462)
1	abnormal direction of heart looping (MP:0004252)
1	abnormal discrimination learning (MP:0002802)
1	abnormal DNA methylation (MP:0008877)
1	abnormal dorsoventral coat patterning (MP:0008238)
1	abnormal ectoderm development (MP:0001675)
1	abnormal effector T cell morphology (MP:0002435)
1	abnormal embryonic erythropoiesis (MP:0004229)
1	abnormal embryonic hematopoiesis (MP:0003396)
1	abnormal embryonic neuroepithelium morphology (MP:0004261)
1	abnormal embryonic-extraembryonic boundary morphology (MP:0003890)
1	abnormal endometrial gland morphology (MP:0009094)
1	abnormal enteric nervous system morphology (MP:0001044)
1	abnormal enterocyte differentiation (MP:0010159)
1	Abnormal enzyme/coenzyme activity (HP:0012379)
1	abnormal ependyma morphology (MP:0002653)
1	abnormal epidermis stratum corneum morphology (MP:0001240)
1	abnormal epidermis stratum granulosum morphology (MP:0001239)
1	abnormal erythropoiesis (MP:0000245)
1	abnormal estrous cycle (MP:0001927)
1	abnormal excitatory postsynaptic potential (MP:0002912)
1	abnormal exoccipital bone morphology (MP:0000080)
1	abnormal external female genitalia morphology (MP:0003126)
1	abnormal extraembryonic tissue morphology (MP:0002086)
1	abnormal eye electrophysiology (MP:0005551)
1	Abnormal eye morphology (HP:0012372)
1	Abnormal eye physiology (HP:0012373)
1	abnormal facial morphology (MP:0003743)
1	abnormal fat pad morphology (MP:0005334)
1	Abnormal fear/anxiety-related behavior (HP:0100852)
1	abnormal female meiosis (MP:0005168)
1	abnormal female reproductive system physiology (MP:0003699)
1	abnormal fertility/fecundity (MP:0002161)
1	abnormal fetal liver hematopoietic progenitor cell morphology (MP:0011246)
1	abnormal floor plate morphology (MP:0000925)
1	abnormal food intake (MP:0005449)
1	abnormal frontonasal prominence morphology (MP:0009901)
1	abnormal frontonasal suture morphology (MP:0010043)
1	abnormal GABAergic neuron morphology (MP:0003245)
1	abnormal gastrulation (MP:0001695)
1	abnormal glial cell morphology (MP:0003634)
1	abnormal glomerular capillary endothelium morphology (MP:0011453)
1	abnormal glomerular capillary morphology (MP:0011320)
1	abnormal glomerular mesangium morphology (MP:0011339)
1	abnormal glossopharyngeal nerve morphology (MP:0001073)
1	abnormal glutamate-mediated receptor currents (MP:0002886)
1	abnormal gonadotroph morphology (MP:0008325)
1	abnormal grooming behavior (MP:0001440)
1	abnormal gustatory system physiology (MP:0001985)
1	abnormal head shape (MP:0011495)
1	abnormal hearing physiology (MP:0001963)
1	abnormal heart atrium morphology (MP:0003105)
1	abnormal heart development (MP:0000267)
1	abnormal heart looping (MP:0000269)
1	abnormal heart rate (MP:0001629)
1	abnormal heart septum morphology (MP:0006113)
1	abnormal heart shape (MP:0000277)
1	abnormal heart tube morphology (MP:0000270)
1	abnormal hematopoiesis (MP:0002123)
1	abnormal hematopoietic stem cell morphology (MP:0004808)
1	abnormal hematopoietic stem cell physiology (MP:0010763)
1	abnormal hindlimb morphology (MP:0000556)
1	abnormal hippocampal commissure morphology (MP:0008221)
1	abnormal hippocampus layer morphology (MP:0000813)
1	abnormal hippocampus neuron morphology (MP:0009939)
1	abnormal hormone level (MP:0003953)
1	abnormal humerus morphology (MP:0005296)
1	abnormal humoral immune response (MP:0001800)
1	abnormal impulse conducting system conduction (MP:0003137)
1	abnormal impulse conducting system morphology (MP:0004123)
1	Abnormal inflammatory response (HP:0012647)
1	abnormal inguinal lymph node morphology (MP:0002353)
1	abnormal intercostal muscle morphology (MP:0002280)
1	abnormal intersomitic vessel morphology (MP:0012253)
1	abnormal interventricular septum morphology (MP:0000281)
1	abnormal intestinal epithelium morphology (MP:0000488)
1	abnormal intestinal smooth muscle morphology (MP:0008802)
1	abnormal involuntary movement (MP:0003492)
1	abnormal kidney collecting duct epithelium morphology (MP:0011843)
1	abnormal kindling response (MP:0001499)
1	abnormal lactation (MP:0001882)
1	abnormal lactotroph morphology (MP:0008323)
1	abnormal latent inhibition of conditioning behavior (MP:0006299)
1	abnormal lateral ganglionic eminence morphology (MP:0004277)
1	abnormal lateral ventricle morphology (MP:0000823)
1	abnormal left subclavian artery morphology (MP:0010488)
1	abnormal left-right axis patterning (MP:0001706)
1	abnormal lens fiber morphology (MP:0002840)
1	abnormal leukocyte physiology (MP:0002442)
1	abnormal limb development (MP:0006279)
1	abnormal lipid homeostasis (MP:0002118)
1	abnormal liver development (MP:0000596)
1	abnormal liver parenchyma morphology (MP:0008986)
1	abnormal locomotor activation (MP:0003313)
1	abnormal locomotor coordination (MP:0003312)
1	abnormal long bone hypertrophic chondrocyte zone (MP:0000165)
1	abnormal long term object recognition memory (MP:0002801)
1	abnormal lumbar vertebrae morphology (MP:0003049)
1	abnormal lung compliance (MP:0002333)
1	abnormal lung interstitium morphology (MP:0002276)
1	abnormal lymph organ size (MP:0002221)
1	abnormal lymphocyte physiology (MP:0003945)
1	abnormal male reproductive system morphology (MP:0001145)
1	abnormal male reproductive system physiology (MP:0003698)
1	abnormal mammary gland growth during lactation (MP:0006270)
1	abnormal mammary gland growth during pregnancy (MP:0006269)
1	abnormal mandible morphology (MP:0000458)
1	abnormal mandibular prominence morphology (MP:0010939)
1	abnormal maxillary prominence morphology (MP:0010940)
1	abnormal medial ganglionic eminence morphology (MP:0004276)
1	abnormal mesangial matrix morphology (MP:0011338)
1	abnormal mesoderm development (MP:0001680)
1	abnormal metacarpal bone morphology (MP:0003073)
1	abnormal metatarsal bone morphology (MP:0003072)
1	abnormal midbrain development (MP:0003864)
1	abnormal milk composition (MP:0004047)
1	abnormal milk ejection (MP:0003838)
1	abnormal mitotic spindle assembly checkpoint (MP:0009762)
1	abnormal motor learning (MP:0002804)
1	abnormal motor nerve collateral sprouting (MP:0004243)
1	abnormal muscle electrophysiology (MP:0004145)
1	abnormal muscle fiber morphology (MP:0004087)
1	abnormal myelopoiesis (MP:0001601)
1	abnormal myoblast differentiation (MP:0011808)
1	abnormal nasal capsule morphology (MP:0004726)
1	abnormal nasal cavity morphology (MP:0002237)
1	Abnormal nasal morphology (HP:0005105)
1	abnormal nasal septum morphology (MP:0002239)
1	abnormal nerve fiber response (MP:0003477)
1	abnormal nest building behavior (MP:0001447)
1	abnormal neural crest cell delamination (MP:0012746)
1	abnormal neural crest cell morphology (MP:0009845)
1	abnormal neural crest morphology (MP:0009846)
1	abnormal neural plate morphology (MP:0005657)
1	abnormal neurite morphology (MP:0008415)
1	abnormal neuron proliferation (MP:0009967)
1	abnormal neuron specification (MP:0002948)
1	abnormal neurotransmitter level (MP:0002204)
1	abnormal neurotransmitter secretion (MP:0005445)
1	abnormal nociception after inflammation (MP:0002736)
1	abnormal noradrenaline level (MP:0003964)
1	abnormal nursing (MP:0001382)
1	abnormal olfactory bulb external plexiform layer morphology (MP:0009947)
1	abnormal olfactory bulb glomerular layer morphology (MP:0009948)
1	abnormal olfactory bulb granule cell layer morphology (MP:0009949)
1	abnormal olfactory bulb granule cell morphology (MP:0009942)
1	abnormal olfactory bulb internal plexiform layer morphology (MP:0009950)
1	abnormal olfactory bulb layer morphology (MP:0009946)
1	abnormal olfactory bulb mitral cell layer morphology (MP:0009951)
1	abnormal olfactory bulb outer nerve layer morphology (MP:0010057)
1	abnormal olfactory -discrimination memory (MP:0001460)
1	abnormal oocyte morphology (MP:0001125)
1	abnormal ophthalmic nerve morphology (MP:0009798)
1	abnormal optic cup morphology (MP:0004269)
1	abnormal optic tract morphology (MP:0004267)
1	abnormal osteoblast morphology (MP:0004986)
1	abnormal osteoclast differentiation (MP:0008396)
1	abnormal otic vesicle development (MP:0006030)
1	abnormal oval cell physiology (MP:0010042)
1	abnormal palatal shelf elevation (MP:0009885)
1	abnormal palate development (MP:0009653)
1	abnormal palatine bone morphology (MP:0005249)
1	abnormal pancreas secretion (MP:0002694)
1	abnormal pancreatic acinar cell morphology (MP:0009146)
1	abnormal pancreatic acinus morphology (MP:0009145)
1	abnormal pancreatic beta cell physiology (MP:0003562)
1	abnormal pancreatic duct morphology (MP:0009143)
1	abnormal paravertebral ganglion morphology (MP:0008317)
1	abnormal parietal bone morphology (MP:0000109)
1	abnormal parietal lobe morphology (MP:0000794)
1	abnormal perichondrium morphology (MP:0006322)
1	abnormal perineural vascular plexus morphology (MP:0012732)
1	abnormal periodontal ligament morphology (MP:0003668)
1	abnormal Peyer's patch follicle morphology (MP:0002389)
1	abnormal Peyer's patch germinal center morphology (MP:0002391)
1	abnormal Peyer's patch T cell area morphology (MP:0002392)
1	abnormal pharyngeal arch morphology (MP:0002884)
1	abnormal phrenic nerve morphology (MP:0001078)
1	abnormal physiological response to xenobiotic (MP:0008872)
1	abnormal placenta labyrinth morphology (MP:0001716)
1	abnormal placenta vasculature (MP:0003231)
1	abnormal platelet activation (MP:0006298)
1	abnormal podocyte foot process morphology (MP:0008059)
1	abnormal podocyte morphology (MP:0005326)
1	abnormal pre-Botzinger complex physiology (MP:0010746)
1	abnormal proerythroblast morphology (MP:0002416)
1	abnormal professional antigen presenting cell physiology (MP:0002452)
1	abnormal proprioceptive neuron morphology (MP:0004297)
1	abnormal proximal convoluted tubule morphology (MP:0004756)
1	abnormal pulmonary alveolus epithelial cell morphology (MP:0002273)
1	abnormal pup retrieval (MP:0001384)
1	abnormal Purkinje cell differentiation (MP:0008579)
1	abnormal Purkinje fiber morphology (MP:0004124)
1	abnormal radial glial cell morphology (MP:0003648)
1	abnormal radius morphology (MP:0000552)
1	abnormal renal tubule epithelial cell primary cilium morphology (MP:0011066)
1	abnormal renal/urinary system morphology (MP:0000516)
1	abnormal respiratory mechanics (MP:0002314)
1	abnormal respiratory mucosa morphology (MP:0002277)
1	abnormal respiratory system physiology (MP:0002133)
1	abnormal retinal apoptosis (MP:0006072)
1	abnormal retinal ganglion cell morphology (MP:0008056)
1	abnormal retinal inner plexiform layer morphology (MP:0003734)
1	abnormal retinal outer plexiform layer morphology (MP:0003732)
1	abnormal rhombomere morphology (MP:0000933)
1	abnormal rib development (MP:0002823)
1	abnormal rib-vertebral column attachment (MP:0008149)
1	abnormal right subclavian artery morphology (MP:0010487)
1	abnormal rod electrophysiology (MP:0004021)
1	abnormal rostral migratory stream morphology (MP:0004279)
1	abnormal sagittal suture morphology (MP:0003843)
1	abnormal scapula morphology (MP:0000149)
1	abnormal semilunar valve morphology (MP:0002746)
1	abnormal seminal vesicle morphology (MP:0002059)
1	abnormal seminiferous tubule morphology (MP:0002216)
1	abnormal skeletal muscle fiber type ratio (MP:0009409)
1	abnormal small intestinal crypt cell proliferation (MP:0010157)
1	abnormal small intestine crypts of Lieberkuhn morphology (MP:0004841)
1	abnormal snout morphology (MP:0000443)
1	abnormal somatotroph morphology (MP:0008322)
1	abnormal somite size (MP:0005222)
1	abnormal spatial working memory (MP:0008428)
1	abnormal sperm axoneme morphology (MP:0009838)
1	abnormal sperm connecting piece morphology (MP:0009830)
1	abnormal sperm principal piece morphology (MP:0009836)
1	abnormal spermatid morphology (MP:0006380)
1	abnormal spermatocyte morphology (MP:0006379)
1	abnormal spike wave discharge (MP:0008840)
1	abnormal spinal cord dorsal column morphology (MP:0009677)
1	abnormal spinal cord interneuron morphology (MP:0004100)
1	abnormal spinal cord white matter morphology (MP:0008027)
1	abnormal spinal nerve morphology (MP:0001077)
1	abnormal spine curvature (MP:0004174)
1	abnormal spleen red pulp morphology (MP:0002356)
1	abnormal spleen white pulp morphology (MP:0002357)
1	abnormal startle reflex (MP:0001486)
1	abnormal sternum ossification (MP:0008277)
1	abnormal stratification in cerebral cortex (MP:0000790)
1	abnormal supraoccipital bone morphology (MP:0000078)
1	abnormal synaptic glutamate release (MP:0004494)
1	Abnormal synaptic transmission (HP:0012535)
1	abnormal synaptic vesicle morphology (MP:0004769)
1	abnormal synaptic vesicle recycling (MP:0004770)
1	abnormal T cell differentiation (MP:0002145)
1	abnormal tail bud morphology (MP:0002861)
1	abnormal tail development (MP:0006281)
1	abnormal tail morphology (MP:0002111)
1	abnormal tail position or orientation (MP:0013176)
1	abnormal tarsal bone morphology (MP:0005104)
1	abnormal telencephalon development (MP:0000934)
1	abnormal telencephalon morphology (MP:0000787)
1	abnormal testis morphology (MP:0001146)
1	abnormal thalamus morphology (MP:0000832)
1	abnormal T-helper 1 physiology (MP:0005465)
1	abnormal T-helper 2 physiology (MP:0005466)
1	abnormal thromboxane level (MP:0009818)
1	abnormal thymus cortex morphology (MP:0002371)
1	abnormal thymus medulla morphology (MP:0002375)
1	abnormal thyroid cartilage morphology (MP:0002260)
1	abnormal trigeminal ganglion morphology (MP:0001092)
1	abnormal trophoblast giant cells (MP:0005033)
1	abnormal tumor vascularization (MP:0010144)
1	abnormal tympanic ring morphology (MP:0000030)
1	abnormal ulna morphology (MP:0005108)
1	abnormal ureter development (MP:0003672)
1	abnormal ureterovesical junction morphology (MP:0011488)
1	abnormal urinary bladder morphology (MP:0000538)
1	abnormal vascular branching morphogenesis (MP:0003227)
1	abnormal vascular development (MP:0000259)
1	abnormal vascular endothelial cell morphology (MP:0006055)
1	abnormal vascular endothelial cell physiology (MP:0004003)
1	abnormal vascular regression (MP:0000364)
1	abnormal vascular smooth muscle physiology (MP:0005595)
1	abnormal vasculogenesis (MP:0001622)
1	abnormal vasoconstriction (MP:0000250)
1	abnormal vasodilation (MP:0001613)
1	abnormal vertebrae development (MP:0005225)
1	abnormal vertebral arch morphology (MP:0004599)
1	abnormal vesicle-mediated transport (MP:0008546)
1	abnormal voluntary movement (MP:0003491)
1	abnormal whisker trimming behavior (MP:0001446)
1	abnormal xenobiotic pharmacokinetics (MP:0008875)
1	abnormal(ly) absent cardiovascular system nucleate erythrocyte (ZP:0006846)
1	abnormal(ly) absent eye photoreceptor cell cilium (ZP:0004095)
1	abnormal(ly) absent eye photoreceptor cell photoreceptor connecting cilium (ZP:0004096)
1	abnormal(ly) absent eye photoreceptor cell photoreceptor outer segment (ZP:0004093)
1	abnormal(ly) absent gill (ZP:0008313)
1	abnormal(ly) absent intersegmental artery (ZP:0007104)
1	abnormal(ly) absent intersegmental vein (ZP:0006639)
1	abnormal(ly) absent neural tube axoneme (ZP:0004089)
1	abnormal(ly) absent oocyte stage IV (ZP:0009391)
1	abnormal(ly) absent pharyngeal arch 3 skeleton (ZP:0008315)
1	abnormal(ly) absent pharyngeal arch 3-7 skeleton (ZP:0001698)
1	abnormal(ly) absent pharyngeal arch 4 skeleton (ZP:0001972)
1	abnormal(ly) absent pharyngeal arch 5 skeleton (ZP:0001973)
1	abnormal(ly) absent pharyngeal arch 6 skeleton (ZP:0001971)
1	abnormal(ly) absent retina photoreceptor outer segment (ZP:0004087)
1	abnormal(ly) absent sperm (ZP:0005978)
1	abnormal(ly) absent spermatocyte (ZP:0009392)
1	abnormal(ly) accumulation blood towards heart (ZP:0004334)
1	abnormal(ly) amorphous midbrain hindbrain boundary (ZP:0004985)
1	abnormal(ly) anterior-posterior polarity somite (ZP:0006991)
1	abnormal(ly) antero-posteriorly flattened head anterior-most (ZP:0008428)
1	abnormal(ly) aplastic trabecula communis (ZP:0004527)
1	abnormal(ly) aplastic ventral mandibular arch (ZP:0000917)
1	abnormal(ly) apoptotic brain (ZP:0001125)
1	abnormal(ly) apoptotic forebrain (ZP:0001350)
1	abnormal(ly) apoptotic midbrain (ZP:0001135)
1	abnormal(ly) apoptotic neural plate dorsal region (ZP:0007654)
1	abnormal(ly) apoptotic neuronal stem cell (ZP:0007656)
1	abnormal(ly) apoptotic retina (ZP:0001366)
1	abnormal(ly) apoptotic retinal photoreceptor layer eye photoreceptor cell (ZP:0004085)
1	abnormal(ly) arrested blood circulation (ZP:0000450)
1	abnormal(ly) arrested cell cycle (ZP:0000303)
1	abnormal(ly) arrested cell migration (ZP:0004078)
1	abnormal(ly) arrested embryo development (ZP:0000305)
1	abnormal(ly) arrested embryonic pectoral fin morphogenesis (ZP:0007647)
1	abnormal(ly) arrested male meiosis (ZP:0008198)
1	abnormal(ly) arrested post-vent region segmentation (ZP:0000307)
1	abnormal(ly) arrested proximal convoluted tubule development (ZP:0000705)
1	abnormal(ly) bent anterior macula stereocilium bundle (ZP:0010965)
1	abnormal(ly) bent myocardium (ZP:0004525)
1	abnormal(ly) bent whole organism (ZP:0000240)
1	abnormal(ly) blistered post-vent region integument (ZP:0010397)
1	abnormal(ly) blistered trunk integument (ZP:0010395)
1	abnormal(ly) cellular quality myotome (ZP:0004773)
1	abnormal(ly) circular cardiac ventricle cardiac muscle cell (ZP:0003471)
1	abnormal(ly) circular pharyngeal arch cartilage chondrocyte (ZP:0002331)
1	abnormal(ly) cleft palate (ZP:0008438)
1	abnormal(ly) color whole organism (ZP:0006881)
1	abnormal(ly) composition nucleate erythrocyte (ZP:0008006)
1	abnormal(ly) condensed midbrain hindbrain boundary (ZP:0002255)
1	abnormal(ly) condensed somite anterior/posterior axis (ZP:0006992)
1	abnormal(ly) contractility atrial myocardium (ZP:0002178)
1	abnormal(ly) contractility heart (ZP:0002176)
1	abnormal(ly) curled post-vent region (ZP:0002606)
1	abnormal(ly) curled whole organism (ZP:0006882)
1	abnormal(ly) curved caudal fin (ZP:0002408)
1	abnormal(ly) curved trunk (ZP:0002347)
1	abnormal(ly) curved ventral post-vent region (ZP:0000638)
1	abnormal(ly) curved whole organism (ZP:0001448)
1	abnormal(ly) cystic kidney (ZP:0002044)
1	abnormal(ly) decreased area cardiac ventricle cardiac muscle cell (ZP:0009164)
1	abnormal(ly) decreased branchiness median fin fold mesenchymal cell (ZP:0010389)
1	abnormal(ly) decreased functionality nervous system (ZP:0008005)
1	abnormal(ly) decreased functionality somitogenesis (ZP:0000302)
1	abnormal(ly) decreased height median fin fold (ZP:0010388)
1	abnormal(ly) decreased length eye photoreceptor cell nucleus (ZP:0004094)
1	abnormal(ly) decreased length intrahepatic bile duct (ZP:0002052)
1	abnormal(ly) decreased length mandibular arch skeleton (ZP:0002322)
1	abnormal(ly) decreased length otic vesicle cilium (ZP:0004083)
1	abnormal(ly) decreased length photoreceptor cell photoreceptor outer segment (ZP:0005847)
1	abnormal(ly) decreased length pronephros cilium (ZP:0003814)
1	abnormal(ly) decreased length retinal cone cell (ZP:0004101)
1	abnormal(ly) decreased length trabecula cranii (ZP:0001981)
1	abnormal(ly) decreased occurrence angiogenesis (ZP:0004919)
1	abnormal(ly) decreased occurrence blood circulation (ZP:0004977)
1	abnormal(ly) decreased occurrence brain branching morphogenesis of a nerve (ZP:0007651)
1	abnormal(ly) decreased occurrence cell proliferation involved in heart morphogenesis (ZP:0009162)
1	abnormal(ly) decreased occurrence oocyte maturation (ZP:0009385)
1	abnormal(ly) decreased occurrence trunk blood circulation (ZP:0011262)
1	abnormal(ly) decreased process quality blood circulation (ZP:0004485)
1	abnormal(ly) decreased process quality cardiac muscle cell sarcomere (ZP:0009166)
1	abnormal(ly) decreased process quality cell adhesion involved in heart morphogenesis (ZP:0009163)
1	abnormal(ly) decreased process quality cell-cell adhesion mediated by cadherin (ZP:0008136)
1	abnormal(ly) decreased process quality collagen fibril organization (ZP:0008344)
1	abnormal(ly) decreased process quality convergent extension involved in gastrulation (ZP:0008155)
1	abnormal(ly) decreased process quality embryonic medial fin morphogenesis (ZP:0010385)
1	abnormal(ly) decreased process quality establishment of blood-brain barrier (ZP:0004165)
1	abnormal(ly) decreased process quality heart contraction (ZP:0003252)
1	abnormal(ly) decreased process quality heart looping (ZP:0006041)
1	abnormal(ly) decreased process quality mesenchymal cell migration (ZP:0010387)
1	abnormal(ly) decreased process quality neural tube formation (ZP:0008154)
1	abnormal(ly) decreased process quality rRNA processing (ZP:0004332)
1	abnormal(ly) decreased process quality rRNA transcription (ZP:0004333)
1	abnormal(ly) decreased process quality sarcomerogenesis (ZP:0009161)
1	abnormal(ly) decreased process quality skin morphogenesis (ZP:0010386)
1	abnormal(ly) decreased process quality somitogenesis (ZP:0008153)
1	abnormal(ly) decreased process quality sprouting angiogenesis (ZP:0002182)
1	abnormal(ly) decreased rate heart (ZP:0004335)
1	abnormal(ly) decreased rate heart contraction (ZP:0000230)
1	abnormal(ly) decreased rate NADH oxidation (ZP:0011261)
1	abnormal(ly) decreased size ceratohyal cartilage (ZP:0000064)
1	abnormal(ly) decreased size head anterior-most (ZP:0008427)
1	abnormal(ly) decreased size lens (ZP:0000650)
1	abnormal(ly) decreased size mandibular arch skeleton (ZP:0001965)
1	abnormal(ly) decreased size Meckel's cartilage chondrocyte (ZP:0002177)
1	abnormal(ly) decreased size neurocranium (ZP:0001988)
1	abnormal(ly) decreased size otic vesicle (ZP:0001010)
1	abnormal(ly) decreased size parachordal cartilage (ZP:0003550)
1	abnormal(ly) decreased size pectoral fin (ZP:0001051)
1	abnormal(ly) decreased size pharyngeal arch 1 (ZP:0000821)
1	abnormal(ly) decreased size pharyngeal arch 2 skeleton (ZP:0000919)
1	abnormal(ly) decreased size pharyngeal arch 3-7 (ZP:0001069)
1	abnormal(ly) decreased size pharyngeal arch 3-7 skeleton (ZP:0001132)
1	abnormal(ly) decreased size pharyngeal arch 7 skeleton (ZP:0001970)
1	abnormal(ly) decreased size retina (ZP:0000654)
1	abnormal(ly) decreased thickness extension (ZP:0000761)
1	abnormal(ly) decreased thickness midbrain hindbrain boundary (ZP:0002286)
1	abnormal(ly) decreased thickness ventricular myocardium (ZP:0002180)
1	abnormal(ly) decreased volume cardiac ventricle (ZP:0008960)
1	abnormal(ly) decreased width ethmoid cartilage (ZP:0004811)
1	abnormal(ly) decreased width head (ZP:0000407)
1	abnormal(ly) deformed ethmoid cartilage (ZP:0002110)
1	abnormal(ly) deformed head (ZP:0002877)
1	abnormal(ly) deformed pharyngeal arch 3 (ZP:0008144)
1	abnormal(ly) deformed pharyngeal arch 4 (ZP:0008145)
1	abnormal(ly) deformed pharyngeal arch 5 (ZP:0008146)
1	abnormal(ly) deformed trabecula communis (ZP:0008437)
1	abnormal(ly) degenerate brain (ZP:0001232)
1	abnormal(ly) delayed brain development (ZP:0003170)
1	abnormal(ly) delayed chordate embryonic development (ZP:0004121)
1	abnormal(ly) delayed embryo development (ZP:0000594)
1	abnormal(ly) delayed lens morphogenesis in camera-type eye (ZP:0009396)
1	abnormal(ly) differentiated skeletal muscle cell (ZP:0010697)
1	abnormal(ly) direction pronephric duct mitotic spindle (ZP:0004086)
1	abnormal(ly) disorganized dermis fibrillar collagen trimer (ZP:0010399)
1	abnormal(ly) disorganized dorsal fin fold microfibril (ZP:0010391)
1	abnormal(ly) disorganized eye photoreceptor cell photoreceptor inner segment membrane (ZP:0004097)
1	abnormal(ly) disorganized neural tube cell (ZP:0008157)
1	abnormal(ly) disorganized olfactory bulb (ZP:0000078)
1	abnormal(ly) disorganized retina (ZP:0000655)
1	abnormal(ly) disorganized somite (ZP:0001488)
1	abnormal(ly) disorganized telencephalon (ZP:0007652)
1	abnormal(ly) disorganized whole organism anterior side (ZP:0004088)
1	abnormal(ly) displaced eye photoreceptor cell photoreceptor inner segment membrane (ZP:0004098)
1	abnormal(ly) disrupted axon guidance (ZP:0000069)
1	abnormal(ly) disrupted BMP signaling pathway (ZP:0004075)
1	abnormal(ly) disrupted brain development (ZP:0001323)
1	abnormal(ly) disrupted cilium assembly (ZP:0004080)
1	abnormal(ly) disrupted embryonic retina morphogenesis in camera-type eye (ZP:0002090)
1	abnormal(ly) disrupted embryonic viscerocranium morphogenesis (ZP:0000871)
1	abnormal(ly) disrupted erythrocyte differentiation (ZP:0002086)
1	abnormal(ly) disrupted establishment of mitotic spindle orientation (ZP:0002520)
1	abnormal(ly) disrupted gastrulation (ZP:0003113)
1	abnormal(ly) disrupted germ cell development (ZP:0009386)
1	abnormal(ly) disrupted heart contraction (ZP:0000482)
1	abnormal(ly) disrupted heart looping (ZP:0000222)
1	abnormal(ly) disrupted inner ear morphogenesis (ZP:0001620)
1	abnormal(ly) disrupted intraciliary transport (ZP:0004079)
1	abnormal(ly) disrupted intrahepatic bile duct development (ZP:0001073)
1	abnormal(ly) disrupted left/right pattern formation (ZP:0002508)
1	abnormal(ly) disrupted lymph vessel morphogenesis (ZP:0007658)
1	abnormal(ly) disrupted neurogenesis (ZP:0000783)
1	abnormal(ly) disrupted notochord development (ZP:0000575)
1	abnormal(ly) disrupted nucleate erythrocyte maturation (ZP:0006554)
1	abnormal(ly) disrupted otolith morphogenesis (ZP:0003712)
1	abnormal(ly) disrupted patterning of blood vessels (ZP:0006064)
1	abnormal(ly) disrupted pharyngeal system development (ZP:0001122)
1	abnormal(ly) disrupted retina layer formation (ZP:0000417)
1	abnormal(ly) disrupted sensory perception of touch (ZP:0001204)
1	abnormal(ly) disrupted skeletal system morphogenesis (ZP:0008310)
1	abnormal(ly) disrupted somite rostral/caudal axis specification (ZP:0006989)
1	abnormal(ly) disrupted somitogenesis (ZP:0000002)
1	abnormal(ly) disrupted thigmotaxis (ZP:0001262)
1	abnormal(ly) dorsalized telencephalon (ZP:0008311)
1	abnormal(ly) edematous heart (ZP:0001192)
1	abnormal(ly) edematous trunk (ZP:0001452)
1	abnormal(ly) female sterile female organism (ZP:0009387)
1	abnormal(ly) fused with retina towards cranial nerve II (ZP:0008312)
1	abnormal(ly) fused with somite towards somite (ZP:0000111)
1	abnormal(ly) fused with ventral mandibular arch towards palatoquadrate arch (ZP:0008317)
1	abnormal(ly) has extra parts of type neural tube towards central canal (ZP:0008156)
1	abnormal(ly) has fewer parts of type brain vasculature towards central artery (ZP:0002187)
1	abnormal(ly) has fewer parts of type cardiac ventricle towards cardiac muscle cell (ZP:0006047)
1	abnormal(ly) has fewer parts of type cranial neural crest medial region towards cranial neural crest cell (ZP:0008432)
1	abnormal(ly) has fewer parts of type hindbrain towards branchiomotor neuron (ZP:0004082)
1	abnormal(ly) has fewer parts of type hypophysis vasculature towards blood vessel endothelial cell (ZP:0009510)
1	abnormal(ly) has fewer parts of type hypothalamus towards dopaminergic neuron (ZP:0001114)
1	abnormal(ly) has fewer parts of type hypothalamus towards neurosecretory neuron (ZP:0001113)
1	abnormal(ly) has fewer parts of type trunk towards somite (ZP:0003579)
1	abnormal(ly) hypoplastic ethmoid cartilage (ZP:0002161)
1	abnormal(ly) hypoplastic mandibular arch skeleton (ZP:0000235)
1	abnormal(ly) hypoplastic neurohypophysis vasculature (ZP:0009511)
1	abnormal(ly) hypoplastic pharyngeal arch (ZP:0007543)
1	abnormal(ly) hypoplastic thoracic duct (ZP:0000263)
1	abnormal(ly) hypoplastic trabecula communis (ZP:0008436)
1	abnormal(ly) immature ethmoid cartilage (ZP:0008143)
1	abnormal(ly) immature nucleate erythrocyte (ZP:0000516)
1	abnormal(ly) increased accumulation testis towards primordial germ cell (ZP:0009389)
1	abnormal(ly) increased curvature post-vent region (ZP:0001091)
1	abnormal(ly) increased fragility heart tube (ZP:0009165)
1	abnormal(ly) increased occurrence apoptotic process (ZP:0000311)
1	abnormal(ly) increased occurrence hair cell anterior macula apoptotic process (ZP:0010980)
1	abnormal(ly) increased permeability brain vasculature (ZP:0004166)
1	abnormal(ly) increased size erythroblast (ZP:0005856)
1	abnormal(ly) increased size erythroblast nucleus (ZP:0005857)
1	abnormal(ly) increased size somite (ZP:0006634)
1	abnormal(ly) increased size testis (ZP:0009388)
1	abnormal(ly) increased width notochord (ZP:0000148)
1	abnormal(ly) increased width segmental plate (ZP:0003627)
1	abnormal(ly) increased width somite medial axis (ZP:0006993)
1	abnormal(ly) increased width tail bud (ZP:0006990)
1	abnormal(ly) increased width whole organism medial axis (ZP:0006994)
1	abnormal(ly) inverted pharyngeal arch 2 (ZP:0008147)
1	abnormal(ly) inverted pharyngeal arch 2 skeleton (ZP:0008318)
1	abnormal(ly) irregular rhythm cardiac muscle contraction (ZP:0002172)
1	abnormal(ly) kinked ceratohyal cartilage (ZP:0008321)
1	abnormal(ly) kinked notochord (ZP:0001556)
1	abnormal(ly) lacks all parts of type cranial neural crest antero-ventral region towards cranial neural crest cell (ZP:0008431)
1	abnormal(ly) lacks all parts of type floor plate towards floor plate motile primary cilium (ZP:0004081)
1	abnormal(ly) lacks all parts of type whole organism towards lymphangioblast cord (ZP:0007659)
1	abnormal(ly) malformed central artery (ZP:0004167)
1	abnormal(ly) malformed cranial nerve V (ZP:0008808)
1	abnormal(ly) malformed cranial nerve VII (ZP:0008807)
1	abnormal(ly) malformed dorsal fin fold dermis (ZP:0010392)
1	abnormal(ly) malformed heart (ZP:0000490)
1	abnormal(ly) malformed inner ear (ZP:0001895)
1	abnormal(ly) malformed mandibular arch skeleton (ZP:0001708)
1	abnormal(ly) malformed neural tube (ZP:0000807)
1	abnormal(ly) malformed neurohypophysis vasculature (ZP:0004922)
1	abnormal(ly) malformed trunk dermis (ZP:0010396)
1	abnormal(ly) malformed whole organism (ZP:0004041)
1	abnormal(ly) mislocalised dorsal fin fold mesenchymal cell (ZP:0010393)
1	abnormal(ly) mislocalised mesenchyme median fin fold (ZP:0010394)
1	abnormal(ly) mislocalised posteriorly ceratohyal cartilage (ZP:0002475)
1	abnormal(ly) mislocalised rhombomere 4 branchiomotor neuron (ZP:0002560)
1	abnormal(ly) morphology blue sensitive photoreceptor cell (ZP:0004099)
1	abnormal(ly) morphology cranial neural crest (ZP:0008430)
1	abnormal(ly) morphology ethmoid cartilage (ZP:0003939)
1	abnormal(ly) morphology hindbrain (ZP:0000023)
1	abnormal(ly) morphology inner ear (ZP:0001246)
1	abnormal(ly) morphology intersegmental vessel (ZP:0001301)
1	abnormal(ly) morphology midbrain (ZP:0000429)
1	abnormal(ly) morphology optic tectum (ZP:0002074)
1	abnormal(ly) morphology palatoquadrate arch (ZP:0008316)
1	abnormal(ly) morphology pectoral fin (ZP:0001610)
1	abnormal(ly) morphology pharyngeal arch (ZP:0003099)
1	abnormal(ly) morphology retinal cone cell (ZP:0004100)
1	abnormal(ly) morphology retinal rod cell (ZP:0004102)
1	abnormal(ly) morphology tail bud (ZP:0001129)
1	abnormal(ly) morphology whole organism (ZP:0001432)
1	abnormal(ly) necrotic portion of tissue (ZP:0000308)
1	abnormal(ly) non-contractile cardiac ventricle cardiac muscle cell (ZP:0002175)
1	abnormal(ly) non-functional cardiac ventricle (ZP:0002174)
1	abnormal(ly) non-functional intersegmental vessel (ZP:0005886)
1	abnormal(ly) non-functional ventricular myocardium (ZP:0002181)
1	abnormal(ly) notched ethmoid cartilage (ZP:0008433)
1	abnormal(ly) perforate ethmoid cartilage (ZP:0008434)
1	abnormal(ly) perforate retinal outer nuclear layer (ZP:0004090)
1	abnormal(ly) pigmented retinal rod cell (ZP:0004103)
1	abnormal(ly) position heart tube (ZP:0003642)
1	abnormal(ly) present in fewer numbers in organism anterior lateral line neuromast hair cell (ZP:0002162)
1	abnormal(ly) present in fewer numbers in organism blood nucleate erythrocyte (ZP:0004981)
1	abnormal(ly) present in fewer numbers in organism dermis fibrillar collagen trimer (ZP:0010400)
1	abnormal(ly) present in fewer numbers in organism erythroid lineage cell (ZP:0005325)
1	abnormal(ly) present in fewer numbers in organism hair cell anterior macula stereocilium (ZP:0007573)
1	abnormal(ly) present in fewer numbers in organism hematopoietic stem cell (ZP:0000022)
1	abnormal(ly) present in fewer numbers in organism hindbrain neuron (ZP:0002763)
1	abnormal(ly) present in fewer numbers in organism intrahepatic bile duct bile ductule (ZP:0009138)
1	abnormal(ly) present in fewer numbers in organism motor neuron axon (ZP:0007657)
1	abnormal(ly) present in fewer numbers in organism muscle pioneer (ZP:0003220)
1	abnormal(ly) present in fewer numbers in organism neural tube neuron (ZP:0007655)
1	abnormal(ly) present in fewer numbers in organism neuromast hair cell (ZP:0000091)
1	abnormal(ly) present in fewer numbers in organism optic tectum neuron (ZP:0004701)
1	abnormal(ly) present in fewer numbers in organism otic vesicle cilium (ZP:0004084)
1	abnormal(ly) present in fewer numbers in organism pigment cell (ZP:0000309)
1	abnormal(ly) present in fewer numbers in organism posterior lateral line nerve sodium channel complex (ZP:0001889)
1	abnormal(ly) present in fewer numbers in organism posterior lateral line neuromast hair cell (ZP:0006666)
1	abnormal(ly) present in fewer numbers in organism posterior neural tube cilium (ZP:0004092)
1	abnormal(ly) present in fewer numbers in organism retina retinal ganglion cell (ZP:0006480)
1	abnormal(ly) present in fewer numbers in organism Rohon-Beard neuron (ZP:0001389)
1	abnormal(ly) present in fewer numbers in organism slow muscle cell (ZP:0002066)
1	abnormal(ly) present in fewer numbers in organism telencephalon neuron (ZP:0007653)
1	abnormal(ly) present in fewer numbers in organism thrombocyte (ZP:0000562)
1	abnormal(ly) present in greater numbers in organism intersegmental vessel (ZP:0007660)
1	abnormal(ly) present testis germ cell tumor (ZP:0009390)
1	abnormal(ly) process quality eye development (ZP:0006394)
1	abnormal(ly) process quality glomerular filtration (ZP:0011193)
1	abnormal(ly) process quality mitotic cell cycle (ZP:0004077)
1	abnormal(ly) process quality somitogenesis (ZP:0006395)
1	abnormal(ly) quality brain (ZP:0000032)
1	abnormal(ly) quality ceratohyal cartilage (ZP:0008320)
1	abnormal(ly) quality hair cell (ZP:0005010)
1	abnormal(ly) quality inner ear (ZP:0001193)
1	abnormal(ly) quality midbrain hindbrain boundary (ZP:0003233)
1	abnormal(ly) quality otolith (ZP:0001920)
1	abnormal(ly) quality palatoquadrate arch (ZP:0001054)
1	abnormal(ly) quality palatoquadrate cartilage (ZP:0008319)
1	abnormal(ly) quality pronephros (ZP:0001771)
1	abnormal(ly) quality response to external stimulus (ZP:0001198)
1	abnormal(ly) quality semicircular canal (ZP:0008314)
1	abnormal(ly) rhythm quality cardiac conduction (ZP:0002173)
1	abnormal(ly) separated from dermis towards epidermis (ZP:0010398)
1	abnormal(ly) separated from dorsal actinotrichium towards dorsal fin fold mesenchymal cell (ZP:0010390)
1	abnormal(ly) shape cardiac muscle cell (ZP:0004526)
1	abnormal(ly) shape mandibular arch skeleton (ZP:0002155)
1	abnormal(ly) shape neurocranium (ZP:0002934)
1	abnormal(ly) shape somite (ZP:0000013)
1	abnormal(ly) shortened ethmoid cartilage (ZP:0008435)
1	abnormal(ly) shortened head anterior-most (ZP:0008429)
1	abnormal(ly) shortened whole organism anterior/posterior axis (ZP:0000869)
1	abnormal(ly) sloped downward Meckel's cartilage (ZP:0001963)
1	abnormal(ly) splayed anterior macula stereocilium bundle (ZP:0010966)
1	abnormal(ly) unfused from pronephric glomerulus towards pronephric glomerulus (ZP:0000741)
1	abnormal(ly) unfused from pronephric podocyte towards pronephric podocyte (ZP:0002179)
1	Abnormality of adipose tissue (HP:0009124)
1	Abnormality of adrenal morphology (HP:0011732)
1	Abnormality of amino acid metabolism (HP:0004337)
1	Abnormality of calvarial morphology (HP:0002648)
1	Abnormality of color vision (HP:0000551)
1	Abnormality of cytokine secretion (HP:0011113)
1	Abnormality of dentin (HP:0010299)
1	Abnormality of erythrocytes (HP:0001877)
1	Abnormality of extrapyramidal motor function (HP:0002071)
1	Abnormality of eye movement (HP:0000496)
1	Abnormality of female external genitalia (HP:0000055)
1	Abnormality of female internal genitalia (HP:0000008)
1	Abnormality of hair pigmentation (HP:0009887)
1	Abnormality of incisor morphology (HP:0011063)
1	Abnormality of interleukin secretion (HP:0011117)
1	Abnormality of limb bone morphology (HP:0002813)
1	Abnormality of lymphocytes (HP:0004332)
1	Abnormality of molar (HP:0011077)
1	Abnormality of muscle fibers (HP:0004303)
1	Abnormality of neutrophil physiology (HP:0011990)
1	Abnormality of pancreas morphology (HP:0012090)
1	Abnormality of pancreas physiology (HP:0012091)
1	Abnormality of skin morphology (HP:0011121)
1	Abnormality of small intestinal villus morphology (HP:0011472)
1	Abnormality of the abdominal wall (HP:0004298)
1	Abnormality of the aortic valve (HP:0001646)
1	Abnormality of the carotid arteries (HP:0005344)
1	Abnormality of the clavicles (HP:0000889)
1	Abnormality of the cranial nerves (HP:0001291)
1	Abnormality of the distal phalanx of finger (HP:0009832)
1	Abnormality of the endocrine system (HP:0000818)
1	Abnormality of the epiphyses (HP:0005930)
1	Abnormality of the eyebrow (HP:0000534)
1	Abnormality of the eyelashes (HP:0000499)
1	Abnormality of the fifth cranial nerve (HP:0010824)
1	Abnormality of the hypothalamus-pituitary axis (HP:0000864)
1	Abnormality of the intestine (HP:0002242)
1	Abnormality of the large intestine (HP:0002250)
1	Abnormality of the mandible (HP:0000277)
1	Abnormality of the mouth (HP:0000153)
1	Abnormality of the nipple (HP:0004404)
1	Abnormality of the nose (HP:0000366)
1	Abnormality of the oligodendroglia (HP:0100706)
1	Abnormality of the premaxilla (HP:0010758)
1	Abnormality of the preputium (HP:0100587)
1	Abnormality of the pulmonary artery (HP:0004414)
1	Abnormality of the pulmonary veins (HP:0011718)
1	Abnormality of the teeth (HP:0000164)
1	Abnormality of the tibia (HP:0002992)
1	Abnormality of the urethra (HP:0000795)
1	Abnormality of the voice (HP:0001608)
1	Abnormality of urine homeostasis (HP:0003110)
1	Abnormality of vision (HP:0000504)
1	absent amnion (MP:0005030)
1	absent cerebellar granule cells (MP:0009958)
1	absent cerebellar granule layer (MP:0000888)
1	absent cornea (MP:0012247)
1	absent cumulus expansion (MP:0009374)
1	absent dermatome (MP:0012248)
1	absent duvet hair (MP:0000408)
1	absent embryonic cilia (MP:0004132)
1	absent endometrial glands (MP:0009097)
1	absent first pharyngeal arch (MP:0006342)
1	absent heartbeat (MP:0004086)
1	absent hippocampal commissure (MP:0008223)
1	absent inguinal lymph nodes (MP:0009622)
1	absent interparietal bone (MP:0004383)
1	absent lymph nodes (MP:0008024)
1	absent maternal crouching (MP:0009326)
1	absent mesoderm (MP:0001683)
1	absent myocardial trabeculae (MP:0000293)
1	absent myotome (MP:0012249)
1	Absent nasal septal cartilage (HP:0005273)
1	absent oval cells (MP:0010041)
1	Absent palmar crease (HP:0010489)
1	absent parietal bone (MP:0004419)
1	Absent phalangeal crease (HP:0006109)
1	absent proprioceptive neurons (MP:0008467)
1	Absent pulmonary artery (HP:0004960)
1	absent sclerotome (MP:0006295)
1	absent somites (MP:0006386)
1	absent sperm head (MP:0009234)
1	absent spleen white pulp (MP:0005046)
1	absent subplate (MP:0008443)
1	absent supraoccipital bone (MP:0004443)
1	absent tooth primordium (MP:0000117)
1	absent vagal neural crest cells (MP:0013011)
1	absent vitelline blood vessels (MP:0001719)
1	acrania (MP:0003104)
1	Action tremor (HP:0002345)
1	Acute lymphatic leukemia (HP:0006721)
1	Acute monocytic leukemia (HP:0004845)
1	Acute myeloid leukemia (HP:0004808)
1	Acute myelomonocytic leukemia (HP:0004820)
1	Acute promyelocytic leukemia (HP:0004836)
1	Advanced eruption of teeth (HP:0006288)
1	Agnosia (HP:0010524)
1	Allodynia (HP:0012533)
1	altered metastatic potential (MP:0000858)
1	altered tumor morphology (MP:0003448)
1	Amyloidosis (HP:0011034)
1	Anencephaly (HP:0002323)
1	aneuploidy (MP:0004024)
1	Angiosarcoma (HP:0200058)
1	Anisopoikilocytosis (HP:0004823)
1	Anomalous pulmonary venous return (HP:0010772)
1	Anophthalmia (HP:0000528)
1	Anterior hypopituitarism (HP:0000830)
1	Anterior open-bite malocclusion (HP:0009102)
1	Anterolateral radial head dislocation (HP:0005050)
1	Anxiety (HP:0000739)
1	Aortic valve stenosis (HP:0001650)
1	Aortopulmonary window (HP:0011604)
1	aphagia (MP:0001438)
1	Aphasia (HP:0002381)
1	Aplasia of the proximal phalanges of the hand (HP:0010242)
1	Aplasia/Hypoplasia involving the metacarpal bones (HP:0005914)
1	Aplasia/Hypoplasia involving the nose (HP:0009924)
1	Aplasia/Hypoplasia of the cerebellum (HP:0007360)
1	Aplasia/Hypoplasia of the corpus callosum (HP:0007370)
1	Aplasia/Hypoplasia of the eyebrow (HP:0100840)
1	Aplasia/Hypoplasia of the lungs (HP:0006703)
1	Aplasia/Hypoplasia of the middle phalanges of the toes (HP:0010194)
1	Aplasia/Hypoplasia of the middle phalanx of the 2nd finger (HP:0009568)
1	Aplasia/Hypoplasia of the middle phalanx of the 5th finger (HP:0009161)
1	Aplasia/Hypoplasia of the uvula (HP:0010293)
1	Aplastic anemia (HP:0001915)
1	Arachnodactyly (HP:0001166)
1	Areflexia (HP:0001284)
1	arrest of male meiosis (MP:0008261)
1	arrested B cell differentiation (MP:0001802)
1	arrested T cell differentiation (MP:0001825)
1	Arteriovenous fistula (HP:0004947)
1	asthenozoospermia (MP:0002675)
1	Astrocytosis (HP:0002446)
1	Atelectasis (HP:0100750)
1	Atherosclerosis (HP:0002621)
1	Athetosis (HP:0002305)
1	Atrioventricular block (HP:0001678)
1	Attenuation of retinal blood vessels (HP:0007843)
1	audiogenic seizures (MP:0001496)
1	Axial dystonia (HP:0002530)
1	Axillary pterygia (HP:0001060)
1	behavior/neurological phenotype (MP:0005386)
1	behavioral despair (MP:0002573)
1	Bifid scrotum (HP:0000048)
1	Bifid uvula (HP:0000193)
1	Bifid xiphoid process (HP:0100891)
1	Bilateral talipes equinovarus (HP:0001776)
1	Biphenotypic acute leukaemia (HP:0005531)
1	Blepharitis (HP:0000498)
1	Blindness (HP:0000618)
1	Blue irides (HP:0000635)
1	Bony spicule pigmentary retinopathy (HP:0007737)
1	Bracket epiphysis of the middle phalanx of the 2nd finger (HP:0009514)
1	Bracket epiphysis of the middle phalanx of the 5th finger (HP:0009204)
1	Breast aplasia (HP:0100783)
1	Broad eyebrow (HP:0011229)
1	Broad face (HP:0000283)
1	Broad foot (HP:0001769)
1	Broad hallux (HP:0010055)
1	broad limb buds (MP:0004574)
1	Broad nasal tip (HP:0000455)
1	Broad philtrum (HP:0000289)
1	Broad-based gait (HP:0002136)
1	Bronchiectasis (HP:0002110)
1	Cachexia (HP:0004326)
1	Cafe-au-lait spot (HP:0000957)
1	Calf muscle hypertrophy (HP:0008981)
1	Camptodactyly of toe (HP:0001836)
1	cardiac edema (MP:0012270)
1	cardiac fibrosis (MP:0003141)
1	cardiac hypertrophy (MP:0001625)
1	cecum inflammation (MP:0009481)
1	Central scotoma (HP:0000603)
1	Centrally nucleated skeletal muscle fibers (HP:0003687)
1	Cerebellar hypoplasia (HP:0001321)
1	Cerebral hemorrhage (HP:0001342)
1	cervical vertebral transformation (MP:0004615)
1	Chewing difficulties (HP:0005216)
1	Chin dimple (HP:0010751)
1	Choanal atresia (HP:0000453)
1	Chorioretinal abnormality (HP:0000532)
1	Chromosomal breakage induced by crosslinking agents (HP:0003221)
1	circling (MP:0001394)
1	Cleft at the superior portion of the pinna (HP:0008537)
1	cleft secondary palate (MP:0009890)
1	Cleft upper lip (HP:0000204)
1	Clonus (HP:0002169)
1	Clubbing (HP:0001217)
1	cochlear ganglion degeneration (MP:0002857)
1	Coloboma (HP:0000589)
1	Common atrium (HP:0011565)
1	complete embryonic lethality before implantation (MP:0011094)
1	complete embryonic lethality between implantation and somite formation (MP:0011096)
1	complete preweaning lethality (MP:0011100)
1	Congenital diaphragmatic hernia (HP:0000776)
1	Congenital finger flexion contractures (HP:0005879)
1	Congenital hip dislocation (HP:0001374)
1	Congenital hypothyroidism (HP:0000851)
1	Congestive heart failure (HP:0001635)
1	Conjunctivitis (HP:0000509)
1	Corneal opacity (HP:0007957)
1	cortical renal glomerulopathies (MP:0000523)
1	Cranial nerve paralysis (HP:0006824)
1	Craniofacial hyperostosis (HP:0004493)
1	curly tail (MP:0003051)
1	Cutaneous finger syndactyly (HP:0010554)
1	Cutis laxa (HP:0000973)
1	Cystic liver disease (HP:0006706)
1	decreased aerobic running capacity (MP:0003061)
1	decreased alcohol consumption (MP:0003546)
1	decreased angiogenesis (MP:0005602)
1	decreased anterior commissure size (MP:0008226)
1	decreased atrioventricular cushion size (MP:0000301)
1	decreased B cell proliferation (MP:0005093)
1	decreased cardiac output (MP:0003393)
1	decreased cerebellar granule cell number (MP:0008924)
1	decreased chemical nociceptive threshold (MP:0008532)
1	decreased chemically-elicited antinociception (MP:0001982)
1	decreased circulating bilirubin level (MP:0005635)
1	decreased circulating glucose level (MP:0005560)
1	decreased circulating HDL cholesterol level (MP:0000186)
1	decreased circulating interleukin-12b level (MP:0008648)
1	decreased circulating interleukin-2 level (MP:0008600)
1	decreased circulating testosterone level (MP:0002780)
1	decreased cochlear nerve compound action potential (MP:0004417)
1	decreased common myeloid progenitor cell number (MP:0008813)
1	decreased corticotroph cell size (MP:0008427)
1	decreased dendritic cell number (MP:0008127)
1	decreased embryonic neuroepithelium thickness (MP:0012703)
1	decreased erythroblast number (MP:0011179)
1	decreased excitatory postsynaptic current amplitude (MP:0011270)
1	Decreased facial expression (HP:0004673)
1	Decreased fertility (HP:0000144)
1	decreased fetal size (MP:0004200)
1	decreased fibroblast proliferation (MP:0011704)
1	decreased food intake (MP:0011940)
1	decreased glomerular capillary number (MP:0011359)
1	Decreased glomerular filtration rate (HP:0012213)
1	decreased grip strength (MP:0010053)
1	decreased grooming behavior (MP:0001442)
1	decreased heart weight (MP:0002834)
1	decreased hemangioblast number (MP:0012718)
1	decreased hematopoietic stem cell number (MP:0004810)
1	decreased hepatoblast number (MP:0012243)
1	decreased hepatocyte apoptosis (MP:0008891)
1	decreased hepatocyte proliferation (MP:0004001)
1	Decreased hip abduction (HP:0003184)
1	decreased IgE level (MP:0002492)
1	decreased IgG1 level (MP:0008495)
1	decreased IgG3 level (MP:0008498)
1	Decreased inflammatory response (HP:0012648)
1	decreased inner cell mass proliferation (MP:0012113)
1	decreased insulin secretion (MP:0003059)
1	decreased interferon-gamma secretion (MP:0008567)
1	decreased interleukin-10 secretion (MP:0008661)
1	decreased interleukin-12 secretion (MP:0008664)
1	decreased interleukin-12b secretion (MP:0008670)
1	decreased interleukin-2 secretion (MP:0008688)
1	decreased interleukin-4 secretion (MP:0008700)
1	decreased interleukin-6 secretion (MP:0008706)
1	decreased litter size (MP:0001935)
1	decreased liver tumor incidence (MP:0010266)
1	decreased long bone epiphyseal plate size (MP:0006396)
1	decreased male germ cell number (MP:0004901)
1	decreased marginal zone B cell number (MP:0008182)
1	decreased mature B cell number (MP:0008211)
1	decreased mean systemic arterial blood pressure (MP:0004876)
1	decreased memory T cell number (MP:0008050)
1	decreased metastatic potential (MP:0001273)
1	Decreased motor nerve conduction velocity (HP:0003431)
1	Decreased muscle mass (HP:0003199)
1	decreased myeloid dendritic cell number (MP:0008122)
1	decreased myocardial fiber number (MP:0004567)
1	decreased neuron number (MP:0008948)
1	decreased NK cell number (MP:0008045)
1	decreased NK T cell number (MP:0008040)
1	Decreased number of CD4+ T cells (HP:0005407)
1	Decreased number of CD8+ T cells (HP:0005415)
1	decreased osteoclast cell number (MP:0004985)
1	Decreased palmar creases (HP:0006184)
1	decreased pancreatic acinar cell number (MP:0009149)
1	decreased Peyer's patch number (MP:0008133)
1	decreased physiological sensitivity to xenobiotic (MP:0008874)
1	decreased pre-B cell number (MP:0008209)
1	decreased prepulse inhibition (MP:0009142)
1	decreased pro-B cell number (MP:0008208)
1	decreased regulatory T cell number (MP:0004974)
1	decreased respiratory quotient (MP:0010379)
1	decreased retinal photoreceptor cell number (MP:0001327)
1	decreased sensitivity to induced morbidity/mortality (MP:0009764)
1	decreased sensory neuron number (MP:0000966)
1	decreased single-positive T cell number (MP:0008083)
1	decreased small intestinal villus size (MP:0008142)
1	decreased somite size (MP:0011732)
1	decreased sternebra size (MP:0012281)
1	decreased susceptibility to autoimmune diabetes (MP:0004804)
1	decreased susceptibility to bacterial infection (MP:0002411)
1	decreased susceptibility to induced arthritis (MP:0003436)
1	decreased susceptibility to induced colitis (MP:0008539)
1	decreased susceptibility to neuronal excitotoxicity (MP:0008236)
1	decreased susceptibility to pharmacologically induced seizures (MP:0002887)
1	decreased susceptibility to viral infection induced morbidity/mortality (MP:0009790)
1	decreased T cell proliferation (MP:0005095)
1	decreased tumor growth/size (MP:0003447)
1	decreased tumor necrosis factor secretion (MP:0008561)
1	decreased urine osmolality (MP:0002988)
1	Deep plantar creases (HP:0001869)
1	Dehydration (HP:0001944)
1	delaminated Purkinje cell layer (MP:0000884)
1	delayed bone ossification (MP:0000060)
1	delayed brain development (MP:0001889)
1	delayed circadian phase (MP:0002565)
1	delayed embryo turning (MP:0004188)
1	delayed estrous cycle (MP:0009008)
1	delayed eyelid opening (MP:0001290)
1	Delayed gross motor development (HP:0002194)
1	delayed hair appearance (MP:0000422)
1	delayed vaginal opening (MP:0002636)
1	delayed wound healing (MP:0002908)
1	Delusions (HP:0000746)
1	Dental crowding (HP:0000678)
1	Depression (HP:0000716)
1	Developmental regression (HP:0002376)
1	Deviation of finger (HP:0004097)
1	Diabetes mellitus (HP:0000819)
1	Diaphyseal cortical sclerosis (HP:0005045)
1	Diaphyseal dysplasia (HP:0100252)
1	Diarrhea (HP:0002014)
1	diencephalon hypoplasia (MP:0012092)
1	Difficulty climbing stairs (HP:0003551)
1	Difficulty running (HP:0009046)
1	Difficulty walking (HP:0002355)
1	Diffuse cerebral atrophy (HP:0002506)
1	dilated dorsal aorta (MP:0004068)
1	Dilated fourth ventricle (HP:0002198)
1	dilated glomerular capillary (MP:0011509)
1	dilated heart right atrium (MP:0004062)
1	dilated heart ventricle (MP:0008022)
1	dilated proximal convoluted tubules (MP:0009050)
1	dilated renal tubules (MP:0002705)
1	DIlated third ventricle (HP:0007082)
1	dilated ureter (MP:0003586)
1	diluted coat color (MP:0000371)
1	disheveled coat (MP:0001511)
1	disorganized long bone epiphyseal plate (MP:0006397)
1	disorganized retinal inner nuclear layer (MP:0008512)
1	disorganized retinal outer nuclear layer (MP:0008516)
1	disorganized retinal outer plexiform layer (MP:0008520)
1	Displacement of the external urethral meatus (HP:0100627)
1	Disproportionate short-limb short stature (HP:0008873)
1	Disproportionate short-trunk short stature (HP:0003521)
1	Distal arthrogryposis (HP:0005684)
1	Distal muscle weakness (HP:0002460)
1	Distal sensory impairment (HP:0002936)
1	distended pericardium (MP:0000292)
1	Dolichocephaly (HP:0000268)
1	domed cranium (MP:0000440)
1	Down-sloping shoulders (HP:0200021)
1	Downturned corners of mouth (HP:0002714)
1	Drooling (HP:0002307)
1	Dry skin (HP:0000958)
1	Duane anomaly (HP:0009921)
1	Duodenal stenosis (HP:0100867)
1	duplex kidney (MP:0004017)
1	Duplicated collecting system (HP:0000081)
1	Dysdiadochokinesis (HP:0002075)
1	Dysmetria (HP:0001310)
1	Dysphasia (HP:0002357)
1	Dysplastic corpus callosum (HP:0006989)
1	Dysplastic pulmonary valve (HP:0005164)
1	early cellular replicative senescence (MP:0008008)
1	ectopic cortical neuron (MP:0011724)
1	ectopic cranial bone growth (MP:0000083)
1	ectopic Purkinje cell (MP:0000885)
1	EEG with centrotemporal focal spike waves (HP:0012557)
1	Elevated hepatic transaminases (HP:0002910)
1	embryo tissue necrosis (MP:0013241)
1	embryonic lethality (MP:0008762)
1	embryonic lethality during organogenesis (MP:0006207)
1	EMG: myopathic abnormalities (HP:0003458)
1	Emotional lability (HP:0000712)
1	Encephalocele (HP:0002084)
1	enhanced cued conditioning behavior (MP:0009455)
1	enhanced NMDA-mediated synaptic currents (MP:0003234)
1	enlarged brain ventricles (MP:0011380)
1	enlarged cecum (MP:0009476)
1	enlarged heart right atrium (MP:0008727)
1	Enlarged hippocampus (HP:0100961)
1	Enlarged kidneys (HP:0000105)
1	enlarged mitral valve (MP:0010618)
1	enlarged myocardial fiber (MP:0004564)
1	enlarged pulmonary valve (MP:0010600)
1	enlarged spinous cells (MP:0001237)
1	enlarged third ventricle (MP:0008536)
1	enlarged tricuspid valve (MP:0010627)
1	Erectile abnormalities (HP:0100639)
1	Esotropia (HP:0000565)
1	excessive scratching (MP:0001412)
1	Extramedullary hematopoiesis (HP:0001978)
1	Facial diplegia (HP:0001349)
1	Facial myokymia (HP:0000317)
1	Facial palsy (HP:0010628)
1	failure of bone ossification (MP:0008274)
1	failure of chorioallantoic fusion (MP:0009657)
1	failure of endochondral bone ossification (MP:0008275)
1	failure of heart looping (MP:0004251)
1	failure of tooth eruption (MP:0000121)
1	Fair hair (HP:0002286)
1	Feeding difficulties in infancy (HP:0008872)
1	Fetal akinesia sequence (HP:0001989)
1	fetal growth retardation (MP:0004201)
1	Fine hair (HP:0002213)
1	Firm muscles (HP:0003725)
1	Fixed facial expression (HP:0005329)
1	Flexion contracture (HP:0001371)
1	Functional abnormality of male internal genitalia (HP:0000025)
1	Fundus atrophy (HP:0001099)
1	fused cornea and lens (MP:0001307)
1	fused metacarpal bones (MP:0004639)
1	fused metatarsal bones (MP:0004642)
1	fusion of glossopharyngeal and vagus nerve (MP:0004568)
1	Gait ataxia (HP:0002066)
1	Gastrointestinal hemorrhage (HP:0002239)
1	Generalized muscle hypertrophy (HP:0003720)
1	Gingival overgrowth (HP:0000212)
1	Glomerulonephritis (HP:0000099)
1	Glomerulosclerosis (HP:0000096)
1	glossopharyngeal nerve hypoplasia (MP:0004569)
1	Glossoptosis (HP:0000162)
1	Gynecomastia (HP:0000771)
1	Head tremor (HP:0002346)
1	heart inflammation (MP:0001853)
1	heart right ventricle aneurysm (MP:0010423)
1	Hemangioma (HP:0001028)
1	Hematuria (HP:0000790)
1	Hemiplegia/hemiparesis (HP:0004374)
1	Hemorrhage of the eye (HP:0011885)
1	Hepatic fibrosis (HP:0001395)
1	Hepatic steatosis (HP:0001397)
1	Hepatitis (HP:0012115)
1	Hernia (HP:0100790)
1	Hernia of the abdominal wall (HP:0004299)
1	High pitched voice (HP:0001620)
1	Hydronephrosis (HP:0000126)
1	Hypercholesterolemia (HP:0003124)
1	Hyperextensible skin (HP:0000974)
1	Hypermetropia (HP:0000540)
1	Hyperostosis cranialis interna (HP:0005890)
1	Hyperphosphatemia (HP:0002905)
1	hyperresponsive (MP:0001400)
1	Hypertriglyceridemia (HP:0002155)
1	Hypertrophic cardiomyopathy (HP:0001639)
1	Hyperventilation (HP:0002883)
1	Hypocholesterolemia (HP:0003146)
1	Hypodontia (HP:0000668)
1	Hypogammaglobulinemia (HP:0004313)
1	Hypoplasia of dental enamel (HP:0006297)
1	Hypoplasia of the brainstem (HP:0002365)
1	Hypoplasia of the radius (HP:0002984)
1	Hypoplasia of the uterus (HP:0000013)
1	Hypoplastic distal humeri (HP:0005025)
1	Hypoplastic superior helix (HP:0008559)
1	Hyporeflexia (HP:0001265)
1	IgA deficiency (HP:0002720)
1	IgM deficiency (HP:0002850)
1	impaired ability to fire action potentials (MP:0002578)
1	impaired behavioral response to cocaine (MP:0009758)
1	impaired cellular glucose import (MP:0003926)
1	impaired cued conditioning behavior (MP:0009456)
1	impaired exercise endurance (MP:0012106)
1	impaired hematopoiesis (MP:0001606)
1	impaired lung alveolus development (MP:0006027)
1	impaired macrophage phagocytosis (MP:0001798)
1	impaired neutrophil chemotaxis (MP:0008720)
1	impaired passive avoidance behavior (MP:0004000)
1	impaired righting response (MP:0001523)
1	impaired skin barrier function (MP:0002796)
1	impaired smooth muscle contractility (MP:0000740)
1	Impaired social interactions (HP:0000735)
1	impaired somite development (MP:0009768)
1	impaired spatial learning (MP:0012307)
1	impaired synaptic plasticity (MP:0001900)
1	incomplete rostral neuropore closure (MP:0000928)
1	Increase in B cell number (HP:0005404)
1	increased adrenocorticotropin level (MP:0005129)
1	increased aggression towards mice (MP:0001353)
1	increased angiogenesis (MP:0005601)
1	increased anti-double stranded DNA antibody level (MP:0004762)
1	increased bile salt level (MP:0004789)
1	increased blinking frequency (MP:0001994)
1	increased blood urea nitrogen level (MP:0005565)
1	Increased body weight (HP:0004324)
1	increased brain size (MP:0005238)
1	increased brain weight (MP:0002176)
1	increased carcinoma incidence (MP:0002038)
1	increased cholangiocarcinoma incidence (MP:0010315)
1	increased circulating creatinine level (MP:0005553)
1	increased circulating free fatty acid level (MP:0001554)
1	increased circulating potassium level (MP:0005627)
1	Increased CSF lactate (HP:0002490)
1	increased energy expenditure (MP:0004889)
1	increased enterocyte apoptosis (MP:0008885)
1	increased erythroblast number (MP:0011178)
1	increased erythroid progenitor cell number (MP:0003135)
1	Increased fibular diameter (HP:0012107)
1	increased grooming behavior (MP:0001441)
1	increased hemolymphoid system tumor incidence (MP:0010296)
1	increased hindbrain apoptosis (MP:0012261)
1	Increased IgA level (HP:0003261)
1	increased IgG2a level (MP:0008500)
1	increased IgG2b level (MP:0008501)
1	increased IgG3 level (MP:0008502)
1	increased incidence of tumors by chemical induction (MP:0004499)
1	Increased inflammatory response (HP:0012649)
1	increased interferon-gamma secretion (MP:0008566)
1	increased interleukin-1 secretion (MP:0008651)
1	increased interleukin-10 secretion (MP:0008660)
1	increased interleukin-13 secretion (MP:0008672)
1	increased interleukin-2 secretion (MP:0008687)
1	increased interleukin-4 secretion (MP:0008699)
1	increased interleukin-5 secretion (MP:0008702)
1	increased lung adenoma incidence (MP:0002048)
1	increased lung tumor incidence (MP:0008014)
1	increased lymphoma incidence (MP:0012431)
1	increased macrophage cell number (MP:0005425)
1	increased malignant tumor incidence (MP:0002018)
1	increased mammary adenocarcinoma incidence (MP:0001883)
1	increased mammary gland tumor incidence (MP:0010299)
1	Increased mean platelet volume (HP:0011877)
1	increased mortality induced by gamma-irradiation (MP:0001658)
1	increased motor neuron number (MP:0005192)
1	increased mouth tumor incidence (MP:0003750)
1	increased muscle weight (MP:0003397)
1	increased neurofibroma incidence (MP:0010314)
1	increased neuron apoptosis (MP:0003203)
1	Increased nuchal translucency (HP:0010880)
1	increased nucleated erythrocyte cell number (MP:0009395)
1	Increased number of teeth (HP:0011069)
1	increased oligodendrocyte number (MP:0010160)
1	increased ovary tumor incidence (MP:0008000)
1	increased papilloma incidence (MP:0002014)
1	increased pro-B cell number (MP:0008186)
1	increased sensory neuron number (MP:0006006)
1	Increased serum lactate (HP:0002151)
1	increased skin papilloma incidence (MP:0002051)
1	increased skin tumor incidence (MP:0010300)
1	increased spleen germinal center size (MP:0008483)
1	increased spleen neoplasm incidence (MP:0005649)
1	increased spleen red pulp amount (MP:0008476)
1	increased sternebra number (MP:0012284)
1	increased susceptibility to age-related hearing loss (MP:0004748)
1	increased susceptibility to atherosclerosis (MP:0005339)
1	increased susceptibility to bacterial infection induced morbidity/mortality (MP:0009788)
1	increased susceptibility to induced colitis (MP:0008537)
1	increased susceptibility to neuronal excitotoxicity (MP:0008235)
1	increased susceptibility to noise-induced hearing loss (MP:0004597)
1	increased susceptibility to weight gain (MP:0005455)
1	increased synaptic depression (MP:0002916)
1	increased systemic arterial blood pressure (MP:0002842)
1	increased systemic arterial diastolic blood pressure (MP:0006143)
1	increased systemic arterial systolic blood pressure (MP:0006144)
1	increased T cell apoptosis (MP:0006413)
1	increased T cell number (MP:0005015)
1	increased T cell proliferation (MP:0005348)
1	increased testis weight (MP:0004851)
1	increased transitional stage B cell number (MP:0008189)
1	increased tumor necrosis factor secretion (MP:0008560)
1	increased vertical activity (MP:0002574)
1	Inferior vermis hypoplasia (HP:0007068)
1	Infertility (HP:0000789)
1	Inflammation of the large intestine (HP:0002037)
1	Inguinal hernia (HP:0000023)
1	Intellectual disability, moderate (HP:0002342)
1	Intellectual disability, profound (HP:0002187)
1	Intellectual disability, progressive (HP:0006887)
1	interdigital webbing (MP:0000571)
1	Involuntary movements (HP:0004305)
1	Iris coloboma (HP:0000612)
1	Irregular hyperpigmentation (HP:0007400)
1	J wave (HP:0012272)
1	Joint dislocation (HP:0001373)
1	jumpy (MP:0001401)
1	Keratoconus (HP:0000563)
1	Keratoglobus (HP:0001119)
1	lactation failure (MP:0010249)
1	Large earlobe (HP:0009748)
1	Large eyes (HP:0001090)
1	Large hands (HP:0001176)
1	Laryngomalacia (HP:0001601)
1	Left ventricular septal hypertrophy (HP:0005144)
1	Leukemia (HP:0001909)
1	Limited elbow flexion (HP:0006376)
1	Limited hip movement (HP:0008800)
1	Limited knee flexion (HP:0006389)
1	Limited wrist extension (HP:0006251)
1	liver hypoplasia (MP:0000600)
1	Long eyelashes (HP:0000527)
1	Long face (HP:0000276)
1	Long palpebral fissure (HP:0000637)
1	Low anterior hairline (HP:0000294)
1	Low hanging columella (HP:0009765)
1	Low posterior hairline (HP:0002162)
1	Lower limb hypertonia (HP:0006895)
1	Lumbar hyperlordosis (HP:0002938)
1	lumbar vertebral transformation (MP:0004616)
1	lung hemorrhage (MP:0001182)
1	lymphoid hyperplasia (MP:0000688)
1	Lymphopenia (HP:0001888)
1	Malabsorption (HP:0002024)
1	Male pseudohermaphroditism (HP:0000037)
1	Mandibular aplasia (HP:0009939)
1	Mandibular condyle aplasia (HP:0007627)
1	Mandibular condyle hypoplasia (HP:0007628)
1	Mandibular prognathia (HP:0000303)
1	Mask-like facies (HP:0000298)
1	maternal effect (MP:0003718)
1	maximal tonic hindlimb extension seizures (MP:0002194)
1	Meckel diverticulum (HP:0002245)
1	Medially deviated second toe (HP:0008096)
1	Medulloblastoma (HP:0002885)
1	Megacystis (HP:0000021)
1	Megalencephaly (HP:0001355)
1	Melanocytic nevus (HP:0000995)
1	mesangial cell hyperplasia (MP:0011427)
1	Metacarpal synostosis (HP:0009701)
1	Microcornea (HP:0000482)
1	midbrain hyperplasia (MP:0000898)
1	Midline facial cleft (HP:0100629)
1	Mild short stature (HP:0003502)
1	Mitral regurgitation (HP:0001653)
1	Morphological abnormality of the inner ear (HP:0011390)
1	motor neuron degeneration (MP:0000938)
1	multiflagellated sperm (MP:0009839)
1	Muscle weakness (HP:0001324)
1	Muscular ventricular septal defect (HP:0011623)
1	Myalgia (HP:0003326)
1	Myelodysplasia (HP:0002863)
1	Myelofibrosis (HP:0011974)
1	myocarditis (MP:0001856)
1	Narrow chest (HP:0000774)
1	Narrow foot (HP:0001786)
1	Narrow forehead (HP:0000341)
1	Narrow nasal bridge (HP:0000446)
1	Neck muscle weakness (HP:0000467)
1	Nephropathy (HP:0000112)
1	Neuroblastoma (HP:0003006)
1	Neurodegeneration (HP:0002180)
1	Non-midline cleft lip (HP:0100335)
1	novel environmental response-related retropulsion (MP:0005357)
1	Obsessive-compulsive behavior (HP:0000722)
1	Oligodactyly (HP:0012165)
1	Oligospermia (HP:0000798)
1	Onion bulb formation (HP:0003383)
1	Osteomyelitis (HP:0002754)
1	Osteoporosis (HP:0000939)
1	overexpanded pulmonary alveoli (MP:0001183)
1	Overfolding of the superior helices (HP:0004453)
1	Pachygyria (HP:0001302)
1	Pain insensitivity (HP:0007021)
1	pale liver (MP:0000603)
1	Palmoplantar keratoderma (HP:0000982)
1	Palpebral edema (HP:0100540)
1	pancreatic acinar cell atrophy (MP:0009150)
1	Pancreatic fibrosis (HP:0100732)
1	Paralytic ileus (HP:0002590)
1	Parkinsonism (HP:0001300)
1	partial embryonic lethality (MP:0011102)
1	partial embryonic lethality between implantation and placentation (MP:0011105)
1	Pelvic girdle muscle weakness (HP:0003749)
1	Peripheral axonal neuropathy (HP:0003477)
1	Peripheral demyelination (HP:0011096)
1	Peripheral neuropathy (HP:0009830)
1	Peritonitis (HP:0002586)
1	persistence of hyaloid vascular system (MP:0001289)
1	Pes cavus (HP:0001761)
1	podocyte foot process effacement (MP:0008140)
1	Pointed chin (HP:0000307)
1	pointed snout (MP:0000448)
1	Polyuria (HP:0000103)
1	Poor eye contact (HP:0000817)
1	poor grooming (MP:0001443)
1	Poor speech (HP:0002465)
1	Popliteal pterygium (HP:0009756)
1	Postauricular skin tag (HP:0004451)
1	Postaxial foot polydactyly (HP:0001830)
1	Posteriorly rotated ears (HP:0000358)
1	Preauricular skin tag (HP:0000384)
1	Preaxial foot polydactyly (HP:0001841)
1	pregnancy-related premature death (MP:0008028)
1	premature endochondral bone ossification (MP:0003417)
1	prenatal lethality (MP:0002080)
1	Primitive reflexes (palmomental, snout, glabellar) (HP:0002476)
1	Primum atrial septal defect (HP:0010445)
1	Progressive cerebellar ataxia (HP:0002073)
1	Progressive language deterioration (HP:0007064)
1	Progressive visual field defects (HP:0007987)
1	prolonged estrous cycle (MP:0009006)
1	prolonged estrus (MP:0009017)
1	prolonged metestrus (MP:0009020)
[truncated: 170 more rows]
