# Supplementary material for: Neuroinformatic analyses of common and distinct genetic components associated with major neuropsychiatric disorders
Source: Front Neurosci. 2014 Nov 6;8:331. doi: 10.3389/fnins.2014.00331 (PMC4222236; doi:10.3389/fnins.2014.00331)
Supplement: Supplementary file 1 [file DataSheet1.ZIP › Supplementary Material/112662_Fenckova_Table_3.XLSX]

## Sheet: outpur.csv
datSummary	ConnectivityNew	Gene Symbol	colorNEW	ADHD	ANX	ASD	BPD	MDD	SCZ	Combined
117	1.72317	ADCYAP1R1	brown	0	0	0	0	1	0	1
288	0.249821	ANK3	blue	1	0	1	1	1	1	5
301	0.704645	ANXA1	grey	0	0	0	0	1	0	1
473	1.21161	RERE	turquoise	1	0	1	1	1	0	4
526	1.48547	ATP6V1B2	blue	0	0	0	0	1	0	1
658	0.796924	BMPR1B	brown	1	0	0	0	0	0	1
671	0.736573	BPI	blue	0	0	0	1	0	0	1
775	-0.197085	CACNA1C	blue	1	0	1	1	1	1	5
783	1.91197	CACNB2	blue	1	0	1	1	1	1	5
784	-0.949882	CACNB3	grey	0	0	0	1	0	0	1
994	-0.663873	CDC25B	grey	0	0	0	1	0	0	1
1191	0.896623	CLU	turquoise	0	1	0	0	0	0	1
1463	1.41767	NCAN	blue	0	0	0	1	0	0	1
1759	0.464838	DNM1	blue	1	0	0	0	0	0	1
1804	1.087	DPP6	blue	1	0	0	0	0	0	1
2013	0.726449	EMP2	grey	1	0	0	0	0	0	1
2192	1.66228	FBLN1	blue	0	0	0	1	0	0	1
2272	1.35301	FHIT	turquoise	0	0	1	0	0	0	1
2766	-0.798879	GMPR	grey	0	0	0	0	1	0	1
2773	4.33048	GNAI3	turquoise	0	0	0	0	1	0	1
2897	-0.780448	GRIK1	grey	0	0	1	0	0	0	1
2903	1.8328	GRIN2A	blue	0	0	1	0	0	0	1
2915	-0.0935564	GRM5	turquoise	1	0	0	0	0	0	1
2917	-0.724642	GRM7	grey	0	1	0	0	1	0	2
3038	6.34736	HAS3	turquoise	1	0	0	0	0	0	1
3682	-0.923452	ITGAE	grey	1	0	0	0	0	0	1
3697	-0.400423	ITIH1	grey	0	0	0	1	0	1	2
3699	-0.743955	ITIH3	grey	1	0	1	1	1	1	5
3700	-0.659473	ITIH4	grey	0	0	0	0	0	1	1
3703	-0.254708	STT3A	turquoise	1	0	1	1	1	0	4
3800	-0.468437	KIF5C	blue	0	0	1	0	0	0	1
4122	-0.217948	MAN2A2	blue	1	0	0	0	0	0	1
4131	1.74556	MAP1B	turquoise	1	0	0	0	0	0	1
4289	-0.694127	MKLN1	grey	0	0	0	0	1	0	1
4297	2.76544	KMT2A	turquoise	0	0	1	0	0	0	1
4336	-0.667871	MOBP	turquoise	1	0	0	0	0	0	1
4651	1.67104	MYO10	brown	0	0	0	0	1	0	1
4691	0.0520236	NCL	turquoise	1	0	0	0	0	0	1
4774	3.56251	NFIA	turquoise	0	0	0	1	0	0	1
4790	-0.797128	NFKB1	grey	0	0	0	0	0	1	1
4855	-0.0263108	NOTCH4	grey	0	0	0	0	0	1	1
4900	-0.488729	NRGN	blue	0	0	0	0	0	1	1
4916	-0.231082	NTRK3	turquoise	0	0	1	0	0	0	1
5021	0.329544	OXTR	brown	0	0	0	0	1	0	1
5144	1.35904	PDE4D	turquoise	0	1	0	0	0	0	1
5286	-0.955517	PIK3C2A	grey	0	0	0	0	0	1	1
5317	-0.404378	PKP1	blue	0	1	0	0	0	0	1
5521	-0.649142	PPP2R2B	grey	1	0	1	0	1	0	3
5527	-0.700163	PPP2R5C	grey	0	0	1	0	0	0	1
5973	1.06741	RENBP	turquoise	0	0	0	0	0	1	1
6095	-0.209229	RORA	grey	0	0	0	0	1	0	1
6595	-0.5234	SMARCA2	turquoise	0	0	1	0	0	0	1
6671	7.69431	SP4	turquoise	0	0	0	0	1	0	1
6916	-0.929334	TBXAS1	grey	0	0	0	0	0	1	1
6925	4.62136	TCF4	turquoise	1	0	1	1	1	1	5
6939	0.887501	TCF15	grey	0	0	1	0	0	0	1
6992	-0.97918	PPP1R11	grey	1	0	1	1	1	1	5
7093	0.632235	TLL2	blue	1	0	0	0	0	0	1
7444	-0.972881	VRK2	grey	0	0	0	0	0	1	1
7726	-0.812645	TRIM26	grey	1	0	1	1	1	1	5
8100	-0.987549	IFT88	grey	0	0	0	0	1	0	1
8379	-0.823294	MAD1L1	grey	0	0	1	1	0	1	3
8558	-0.92539	CDK10	grey	1	0	1	0	1	0	3
8650	-0.899627	NUMB	grey	0	0	0	1	0	0	1
8665	4.73326	EIF3F	turquoise	0	0	0	0	1	0	1
8722	0.334409	CTSF	turquoise	0	0	0	1	0	0	1
8728	-0.39727	ADAM19	grey	0	0	0	1	0	0	1
9013	-0.528971	TAF1C	grey	0	0	1	0	0	0	1
9129	-0.563092	PRPF3	grey	0	0	1	0	0	0	1
9148	0.0112975	NEURL1	blue	0	0	1	0	0	0	1
9741	0.355019	LAPTM4A	brown	0	0	0	0	1	0	1
9759	-0.923064	HDAC4	grey	0	0	1	0	0	0	1
9839	5.33161	ZEB2	turquoise	0	0	0	0	0	1	1
9881	-0.709629	TRANK1	grey	0	0	0	0	0	1	1
9914	0.448924	ATP2C2	brown	1	0	0	0	0	0	1
9988	-0.733896	DMTF1	grey	0	0	0	1	1	0	2
10000	2.73737	AKT3	turquoise	0	0	0	0	0	1	1
10082	0.256987	GPC6	turquoise	1	1	0	0	0	0	2
10243	-0.73709	GPHN	grey	0	0	0	0	1	0	1
10371	7.96657	SEMA3A	turquoise	0	0	1	0	0	0	1
10806	0.0262882	SDCCAG8	blue	0	0	0	1	0	1	2
10814	0.909304	CPLX2	blue	1	0	0	0	0	0	1
11320	1.26515	MGAT4A	blue	0	0	0	1	0	0	1
22801	-0.462559	ITGA11	grey	1	0	0	0	1	0	2
22978	-0.0261667	NT5C2	turquoise	1	0	1	1	1	1	5
23046	1.81698	KIF21B	turquoise	1	0	1	0	1	0	3
23133	-0.137388	PHF8	turquoise	0	0	0	1	0	1	2
23245	-0.984634	ASTN2	grey	1	0	0	0	0	0	1
23293	-0.587353	SMG6	turquoise	0	0	0	0	0	1	1
23345	-0.0648526	SYNE1	blue	1	0	1	1	1	1	5
23383	-0.353945	MAU2	grey	0	0	0	0	0	1	1
23774	6.915	BRD1	turquoise	0	0	0	0	0	1	1
25791	0.636697	NGEF	blue	0	0	0	0	0	1	1
25797	-0.809401	QPCT	grey	0	0	0	0	0	1	1
25874	-0.793963	MPC2	turquoise	0	0	0	0	0	1	1
25896	5.23963	INTS7	turquoise	0	0	0	1	0	0	1
26011	3.09508	TENM4	turquoise	1	0	1	1	1	1	5
26047	2.33953	CNTNAP2	blue	0	0	0	1	0	1	2
27074	-0.667957	LAMP3	grey	0	0	0	1	0	0	1
27242	-0.846658	TNFRSF21	brown	0	1	0	0	0	0	1
27257	-0.689351	LSM1	grey	0	0	0	0	0	1	1
27445	1.39852	PCLO	blue	0	0	0	0	1	0	1
29960	-0.747748	FTSJ2	turquoise	0	0	1	0	0	0	1
30010	-0.748338	NXPH1	grey	0	1	0	0	0	0	1
30834	-0.158403	ZNRD1	blue	1	0	1	1	1	1	5
50834	-0.963383	TAS2R1	grey	0	0	1	0	0	0	1
50863	-0.981616	NTM	grey	0	0	1	0	0	0	1
51678	0.165411	MPP6	turquoise	1	0	1	1	1	0	4
54453	0.999232	RIN2	brown	0	0	0	1	0	0	1
54498	2.06259	SMOX	brown	0	1	0	0	0	0	1
54549	-0.377149	SDK2	grey	0	1	0	0	0	0	1
54805	-0.530899	CNNM2	grey	1	0	1	1	1	1	5
55068	3.49785	ENOX1	turquoise	0	0	0	0	1	0	1
55193	8.7887	PBRM1	turquoise	0	0	0	0	1	0	1
55733	-0.435825	HHAT	blue	0	0	0	0	0	1	1
55830	-0.689542	GLT8D1	grey	0	0	1	0	0	0	1
56899	2.71601	ANKS1B	blue	1	0	1	0	1	0	3
57101	0.242035	ANO2	blue	0	1	0	0	0	0	1
57178	6.58476	ZMIZ1	turquoise	0	0	1	0	0	0	1
57412	0.212042	AS3MT	blue	1	0	1	1	1	1	5
57480	1.02066	PLEKHG1	brown	0	1	0	0	0	0	1
57658	-0.913106	CALCOCO1	grey	0	1	0	0	0	0	1
57688	3.72477	ZSWIM6	turquoise	0	0	0	0	0	1	1
63826	1.26231	SRR	turquoise	0	0	0	0	0	1	1
63895	-0.803234	PIEZO2	grey	0	0	0	0	1	0	1
64478	0.74957	CSMD1	blue	1	0	1	1	1	1	5
79703	0.0236534	C11orf80	turquoise	0	0	0	1	0	0	1
79728	0.0841279	PALB2	turquoise	1	0	1	1	1	0	4
79750	-0.0473127	ZNF385D	blue	1	0	0	0	0	0	1
79772	1.27273	MCTP1	blue	0	0	0	1	0	0	1
79811	-0.676665	SLTM	grey	0	0	1	0	0	0	1
81562	0.672602	LMAN2L	blue	0	0	0	1	0	0	1
83706	-0.032165	FERMT3	grey	1	0	0	0	0	0	1
84079	-0.940079	ANKRD27	grey	0	0	0	0	1	0	1
84700	-0.856294	MYO18B	blue	0	0	0	0	1	0	1
84952	1.64781	CGNL1	brown	0	0	0	1	0	0	1
90139	6.38612	TSPAN18	turquoise	0	0	0	0	0	1	1
90273	-0.857004	CEACAM21	grey	0	0	0	0	0	1	1
91574	1.53199	C12orf65	turquoise	0	0	0	0	0	1	1
91752	1.75881	ZNF804A	turquoise	0	0	1	0	0	1	2
91782	1.60049	CHMP7	turquoise	1	0	0	0	0	0	1
91947	-0.722554	ARRDC4	blue	0	1	0	0	0	0	1
114784	4.24239	CSMD2	turquoise	1	0	0	0	0	0	1
115727	-0.956729	RASGRP4	grey	0	0	1	0	0	0	1
116987	-0.171042	AGAP1	turquoise	0	0	0	0	0	1	1
117583	1.295	PARD3B	brown	0	0	1	0	0	0	1
124045	0.69213	SPATA33	turquoise	1	0	1	0	1	0	3
124274	8.4623	GPR139	turquoise	1	0	0	0	0	0	1
132160	-0.588476	PPM1M	grey	0	0	0	1	0	0	1
133482	-0.850941	SLCO6A1	grey	0	0	0	0	0	1	1
135656	0.103032	DPCR1	brown	1	0	1	1	1	1	5
140733	1.61757	MACROD2	turquoise	0	0	1	0	0	0	1
143689	-0.5116	PIWIL4	turquoise	1	0	0	0	0	0	1
154215	5.36029	NKAIN2	turquoise	0	1	0	0	0	0	1
158067	-0.550055	AK8	grey	1	0	0	0	0	0	1
160851	0.394762	DGKH	blue	0	0	0	1	0	0	1
161357	0.121793	MDGA2	turquoise	0	1	0	0	0	0	1
165186	-0.886419	FAM179A	grey	0	0	0	0	1	0	1
167681	1.75647	PRSS35	brown	0	0	0	1	0	0	1
170690	-0.910198	ADAMTS16	grey	0	0	0	1	1	1	3
200373	0.0573193	PCDP1	blue	1	0	0	0	0	0	1
201134	0.286723	CEP112	brown	1	0	0	0	0	0	1
203062	-0.971692	TSNARE1	grey	0	0	0	0	0	1	1
203859	-0.056432	ANO5	grey	0	0	1	0	0	0	1
221458	-0.557955	KIF6	turquoise	1	0	0	0	0	0	1
222698	-0.994131	NKAPL	grey	0	0	0	0	0	1	1
259232	2.52941	NALCN	blue	0	0	0	1	0	0	1
284370	0.0860228	ZNF615	turquoise	1	0	1	1	1	0	4
344148	6.84272	NCKAP5	turquoise	1	0	0	1	0	0	2
348751	-0.697956	FTCDNL1	turquoise	0	0	0	0	0	1	1
360200	0.412899	TMPRSS9	brown	0	1	0	0	0	0	1
387032	4.51988	ZKSCAN4	turquoise	0	0	0	0	0	1	1
388512	-0.955717	CLEC17A	grey	0	0	1	0	0	0	1
388650	-0.131321	FAM69A	grey	0	0	0	1	0	0	1
388939	1.03539	C2orf71	blue	0	0	0	0	1	0	1
389084	-0.101484	C2orf82	brown	0	0	1	0	0	0	1
399694	-0.849075	SHC4	grey	0	0	0	0	1	0	1
400359	-2	C15orf53	grey	0	0	0	1	1	0	2
100885778	1.1056	NALCN-AS1	blue	0	0	0	1	0	0	1
