# Supplementary material for: Neuroinformatic analyses of common and distinct genetic components associated with major neuropsychiatric disorders
Source: Front Neurosci. 2014 Nov 6;8:331. doi: 10.3389/fnins.2014.00331 (PMC4222236; doi:10.3389/fnins.2014.00331)
Supplement: Supplementary file 1 [file DataSheet1.ZIP › Supplementary Material/112662_Fenckova_Table_4.XLSX]

## Sheet: outpur.csv
datSummary	ConnectivityNew	Gene Symbol	colorNEW	ADHD	ANX	ASD	BPD	MDD	SCZ	Combined
117	1.72317	ADCYAP1R1	brown	0	0	0	0	1	0	1
288	0.249821	ANK3	blue	1	0	1	1	1	1	5
301	0.704645	ANXA1	grey	0	0	0	0	1	0	1
473	1.21161	RERE	turquoise	1	0	1	1	1	0	4
526	1.48547	ATP6V1B2	blue	0	0	0	0	1	0	1
658	0.796924	BMPR1B	brown	1	0	0	0	0	0	1
671	0.736573	BPI	blue	0	0	0	1	0	0	1
775	-0.197085	CACNA1C	blue	1	0	1	1	1	1	5
783	1.91197	CACNB2	blue	1	0	1	1	1	1	5
784	-0.949882	CACNB3	grey	0	0	0	1	0	0	1
994	-0.663873	CDC25B	grey	0	0	0	1	0	0	1
1191	0.896623	CLU	turquoise	0	1	0	0	0	0	1
1463	1.41767	NCAN	blue	0	0	0	1	0	0	1
1759	0.464838	DNM1	blue	1	0	0	0	0	0	1
1804	1.087	DPP6	blue	1	0	0	0	0	0	1
2013	0.726449	EMP2	grey	1	0	0	0	0	0	1
2192	1.66228	FBLN1	blue	0	0	0	1	0	0	1
2272	1.35301	FHIT	turquoise	0	0	1	0	0	0	1
2766	-0.798879	GMPR	grey	0	0	0	0	1	0	1
2773	4.33048	GNAI3	turquoise	0	0	0	0	1	0	1
2897	-0.780448	GRIK1	grey	0	0	1	0	0	0	1
2903	1.8328	GRIN2A	blue	0	0	1	0	0	0	1
2915	-0.0935564	GRM5	turquoise	1	0	0	0	0	0	1
2917	-0.724642	GRM7	grey	0	1	0	0	1	0	2
3038	6.34736	HAS3	turquoise	1	0	0	0	0	0	1
3682	-0.923452	ITGAE	grey	1	0	0	0	0	0	1
3697	-0.400423	ITIH1	grey	0	0	0	1	0	1	2
3699	-0.743955	ITIH3	grey	1	0	1	1	1	1	5
3700	-0.659473	ITIH4	grey	0	0	0	0	0	1	1
3703	-0.254708	STT3A	turquoise	1	0	1	1	1	0	4
3800	-0.468437	KIF5C	blue	0	0	1	0	0	0	1
4122	-0.217948	MAN2A2	blue	1	0	0	0	0	0	1
4131	1.74556	MAP1B	turquoise	1	0	0	0	0	0	1
4289	-0.694127	MKLN1	grey	0	0	0	0	1	0	1
4297	2.76544	KMT2A	turquoise	0	0	1	0	0	0	1
4336	-0.667871	MOBP	turquoise	1	0	0	0	0	0	1
4651	1.67104	MYO10	brown	0	0	0	0	1	0	1
4691	0.0520236	NCL	turquoise	1	0	0	0	0	0	1
4774	3.56251	NFIA	turquoise	0	0	0	1	0	0	1
4790	-0.797128	NFKB1	grey	0	0	0	0	0	1	1
4855	-0.0263108	NOTCH4	grey	0	0	0	0	0	1	1
4900	-0.488729	NRGN	blue	0	0	0	0	0	1	1
4916	-0.231082	NTRK3	turquoise	0	0	1	0	0	0	1
5021	0.329544	OXTR	brown	0	0	0	0	1	0	1
5144	1.35904	PDE4D	turquoise	0	1	0	0	0	0	1
5286	-0.955517	PIK3C2A	grey	0	0	0	0	0	1	1
5317	-0.404378	PKP1	blue	0	1	0	0	0	0	1
5521	-0.649142	PPP2R2B	grey	1	0	1	0	1	0	3
5527	-0.700163	PPP2R5C	grey	0	0	1	0	0	0	1
5973	1.06741	RENBP	turquoise	0	0	0	0	0	1	1
6095	-0.209229	RORA	grey	0	0	0	0	1	0	1
6595	-0.5234	SMARCA2	turquoise	0	0	1	0	0	0	1
6671	7.69431	SP4	turquoise	0	0	0	0	1	0	1
6916	-0.929334	TBXAS1	grey	0	0	0	0	0	1	1
6925	4.62136	TCF4	turquoise	1	0	1	1	1	1	5
6939	0.887501	TCF15	grey	0	0	1	0	0	0	1
6992	-0.97918	PPP1R11	grey	1	0	1	1	1	1	5
7093	0.632235	TLL2	blue	1	0	0	0	0	0	1
7444	-0.972881	VRK2	grey	0	0	0	0	0	1	1
7726	-0.812645	TRIM26	grey	1	0	1	1	1	1	5
8100	-0.987549	IFT88	grey	0	0	0	0	1	0	1
8379	-0.823294	MAD1L1	grey	0	0	1	1	0	1	3
8558	-0.92539	CDK10	grey	1	0	1	0	1	0	3
8650	-0.899627	NUMB	grey	0	0	0	1	0	0	1
8665	4.73326	EIF3F	turquoise	0	0	0	0	1	0	1
8722	0.334409	CTSF	turquoise	0	0	0	1	0	0	1
8728	-0.39727	ADAM19	grey	0	0	0	1	0	0	1
9013	-0.528971	TAF1C	grey	0	0	1	0	0	0	1
9129	-0.563092	PRPF3	grey	0	0	1	0	0	0	1
9148	0.0112975	NEURL1	blue	0	0	1	0	0	0	1
9741	0.355019	LAPTM4A	brown	0	0	0	0	1	0	1
9759	-0.923064	HDAC4	grey	0	0	1	0	0	0	1
9839	5.33161	ZEB2	turquoise	0	0	0	0	0	1	1
9881	-0.709629	TRANK1	grey	0	0	0	0	0	1	1
9914	0.448924	ATP2C2	brown	1	0	0	0	0	0	1
9988	-0.733896	DMTF1	grey	0	0	0	1	1	0	2
10000	2.73737	AKT3	turquoise	0	0	0	0	0	1	1
10082	0.256987	GPC6	turquoise	1	1	0	0	0	0	2
10243	-0.73709	GPHN	grey	0	0	0	0	1	0	1
10371	7.96657	SEMA3A	turquoise	0	0	1	0	0	0	1
10806	0.0262882	SDCCAG8	blue	0	0	0	1	0	1	2
10814	0.909304	CPLX2	blue	1	0	0	0	0	0	1
11320	1.26515	MGAT4A	blue	0	0	0	1	0	0	1
22801	-0.462559	ITGA11	grey	1	0	0	0	1	0	2
22978	-0.0261667	NT5C2	turquoise	1	0	1	1	1	1	5
23046	1.81698	KIF21B	turquoise	1	0	1	0	1	0	3
23133	-0.137388	PHF8	turquoise	0	0	0	1	0	1	2
23245	-0.984634	ASTN2	grey	1	0	0	0	0	0	1
23293	-0.587353	SMG6	turquoise	0	0	0	0	0	1	1
23345	-0.0648526	SYNE1	blue	1	0	1	1	1	1	5
23383	-0.353945	MAU2	grey	0	0	0	0	0	1	1
23774	6.915	BRD1	turquoise	0	0	0	0	0	1	1
25791	0.636697	NGEF	blue	0	0	0	0	0	1	1
25797	-0.809401	QPCT	grey	0	0	0	0	0	1	1
25874	-0.793963	MPC2	turquoise	0	0	0	0	0	1	1
25896	5.23963	INTS7	turquoise	0	0	0	1	0	0	1
26011	3.09508	TENM4	turquoise	1	0	1	1	1	1	5
26047	2.33953	CNTNAP2	blue	0	0	0	1	0	1	2
27074	-0.667957	LAMP3	grey	0	0	0	1	0	0	1
27242	-0.846658	TNFRSF21	brown	0	1	0	0	0	0	1
27257	-0.689351	LSM1	grey	0	0	0	0	0	1	1
27445	1.39852	PCLO	blue	0	0	0	0	1	0	1
29960	-0.747748	FTSJ2	turquoise	0	0	1	0	0	0	1
30010	-0.748338	NXPH1	grey	0	1	0	0	0	0	1
30834	-0.158403	ZNRD1	blue	1	0	1	1	1	1	5
50834	-0.963383	TAS2R1	grey	0	0	1	0	0	0	1
50863	-0.981616	NTM	grey	0	0	1	0	0	0	1
51678	0.165411	MPP6	turquoise	1	0	1	1	1	0	4
54453	0.999232	RIN2	brown	0	0	0	1	0	0	1
54498	2.06259	SMOX	brown	0	1	0	0	0	0	1
54549	-0.377149	SDK2	grey	0	1	0	0	0	0	1
54805	-0.530899	CNNM2	grey	1	0	1	1	1	1	5
55068	3.49785	ENOX1	turquoise	0	0	0	0	1	0	1
55193	8.7887	PBRM1	turquoise	0	0	0	0	1	0	1
55733	-0.435825	HHAT	blue	0	0	0	0	0	1	1
55830	-0.689542	GLT8D1	grey	0	0	1	0	0	0	1
56899	2.71601	ANKS1B	blue	1	0	1	0	1	0	3
57101	0.242035	ANO2	blue	0	1	0	0	0	0	1
57178	6.58476	ZMIZ1	turquoise	0	0	1	0	0	0	1
57412	0.212042	AS3MT	blue	1	0	1	1	1	1	5
57480	1.02066	PLEKHG1	brown	0	1	0	0	0	0	1
57658	-0.913106	CALCOCO1	grey	0	1	0	0	0	0	1
57688	3.72477	ZSWIM6	turquoise	0	0	0	0	0	1	1
63826	1.26231	SRR	turquoise	0	0	0	0	0	1	1
63895	-0.803234	PIEZO2	grey	0	0	0	0	1	0	1
64478	0.74957	CSMD1	blue	1	0	1	1	1	1	5
79703	0.0236534	C11orf80	turquoise	0	0	0	1	0	0	1
79728	0.0841279	PALB2	turquoise	1	0	1	1	1	0	4
79750	-0.0473127	ZNF385D	blue	1	0	0	0	0	0	1
79772	1.27273	MCTP1	blue	0	0	0	1	0	0	1
79811	-0.676665	SLTM	grey	0	0	1	0	0	0	1
81562	0.672602	LMAN2L	blue	0	0	0	1	0	0	1
83706	-0.032165	FERMT3	grey	1	0	0	0	0	0	1
84079	-0.940079	ANKRD27	grey	0	0	0	0	1	0	1
84700	-0.856294	MYO18B	blue	0	0	0	0	1	0	1
84952	1.64781	CGNL1	brown	0	0	0	1	0	0	1
90139	6.38612	TSPAN18	turquoise	0	0	0	0	0	1	1
90273	-0.857004	CEACAM21	grey	0	0	0	0	0	1	1
91574	1.53199	C12orf65	turquoise	0	0	0	0	0	1	1
91752	1.75881	ZNF804A	turquoise	0	0	1	0	0	1	2
91782	1.60049	CHMP7	turquoise	1	0	0	0	0	0	1
91947	-0.722554	ARRDC4	blue	0	1	0	0	0	0	1
114784	4.24239	CSMD2	turquoise	1	0	0	0	0	0	1
115727	-0.956729	RASGRP4	grey	0	0	1	0	0	0	1
116987	-0.171042	AGAP1	turquoise	0	0	0	0	0	1	1
117583	1.295	PARD3B	brown	0	0	1	0	0	0	1
124045	0.69213	SPATA33	turquoise	1	0	1	0	1	0	3
124274	8.4623	GPR139	turquoise	1	0	0	0	0	0	1
132160	-0.588476	PPM1M	grey	0	0	0	1	0	0	1
133482	-0.850941	SLCO6A1	grey	0	0	0	0	0	1	1
135656	0.103032	DPCR1	brown	1	0	1	1	1	1	5
140733	1.61757	MACROD2	turquoise	0	0	1	0	0	0	1
143689	-0.5116	PIWIL4	turquoise	1	0	0	0	0	0	1
154215	5.36029	NKAIN2	turquoise	0	1	0	0	0	0	1
158067	-0.550055	AK8	grey	1	0	0	0	0	0	1
160851	0.394762	DGKH	blue	0	0	0	1	0	0	1
161357	0.121793	MDGA2	turquoise	0	1	0	0	0	0	1
165186	-0.886419	FAM179A	grey	0	0	0	0	1	0	1
167681	1.75647	PRSS35	brown	0	0	0	1	0	0	1
170690	-0.910198	ADAMTS16	grey	0	0	0	1	1	1	3
200373	0.0573193	PCDP1	blue	1	0	0	0	0	0	1
201134	0.286723	CEP112	brown	1	0	0	0	0	0	1
203062	-0.971692	TSNARE1	grey	0	0	0	0	0	1	1
203859	-0.056432	ANO5	grey	0	0	1	0	0	0	1
221458	-0.557955	KIF6	turquoise	1	0	0	0	0	0	1
222698	-0.994131	NKAPL	grey	0	0	0	0	0	1	1
259232	2.52941	NALCN	blue	0	0	0	1	0	0	1
284370	0.0860228	ZNF615	turquoise	1	0	1	1	1	0	4
344148	6.84272	NCKAP5	turquoise	1	0	0	1	0	0	2
348751	-0.697956	FTCDNL1	turquoise	0	0	0	0	0	1	1
360200	0.412899	TMPRSS9	brown	0	1	0	0	0	0	1
387032	4.51988	ZKSCAN4	turquoise	0	0	0	0	0	1	1
388512	-0.955717	CLEC17A	grey	0	0	1	0	0	0	1
388650	-0.131321	FAM69A	grey	0	0	0	1	0	0	1
388939	1.03539	C2orf71	blue	0	0	0	0	1	0	1
389084	-0.101484	C2orf82	brown	0	0	1	0	0	0	1
399694	-0.849075	SHC4	grey	0	0	0	0	1	0	1
400359	-2	C15orf53	grey	0	0	0	1	1	0	2
100885778	1.1056	NALCN-AS1	blue	0	0	0	1	0	0	1

## Sheet: Enrichment
	ADHD overlap	ANX overlap	ASD overlap	BPD overlap	MDD overlap	SCZ overlap	Combined 4	Combined 3	total
grey									65
turquoise									58
blue									39
brown									17
total	53	16	53	52	53	52	20	27	179
		A	B	C	D	Enrichment	p-value
grey	ADHD overlap	12	53	65	179	0.53827	0.0168875	depletion
turquoise	ADHD overlap	22	53	58	179	1.45283	0.115318
blue	ADHD overlap	15	53	39	179	1.48585	0.233429
brown	ADHD overlap	4	53	17	179	0.731495	0.781038
grey	ANX overlap	4	16	65	179	0.668033	0.419493
turquoise	ANX overlap	5	16	58	179	0.961085	1
blue	ANX overlap	3	16	39	179	0.848958	1
brown	ANX overlap	4	16	17	179	3.13462	0.0498211	enrichment
grey	ASD overlap	20	53	65	179	1.0566	0.865232
turquoise	ASD overlap	19	53	58	179	1.1582	0.600254
blue	ASD overlap	11	53	39	179	0.933962	1
brown	ASD overlap	3	53	17	179	0.509434	0.402321
grey	BPD overlap	16	52	65	179	0.797488	0.392873
turquoise	BPD overlap	14	52	58	179	0.777098	0.38044
blue	BPD overlap	18	52	39	179	2.09341	0.0100148	enrichment
brown	BPD overlap	4	52	17	179	0.751479	0.781002
grey	MDD overlap	21	53	65	179	1.13465	0.610595
turquoise	MDD overlap	15	53	58	179	0.829311	0.488296
blue	MDD overlap	12	53	39	179	1.0566	0.845217
brown	MDD overlap	5	53	17	179	0.990566	1
grey	SCZ overlap	21	52	65	179	1.16565	0.496531
turquoise	SCZ overlap	18	52	58	179	1.09904	0.726468
blue	SCZ overlap	12	52	39	179	1.08547	0.84265
brown	SCZ overlap	1	52	17	179	0.152644	0.0257314	depletion
grey	Combined 4	4	20	65	179	0.521311	0.140316
turquoise	Combined 4	8	20	58	179	1.272	0.454734
blue	Combined 4	7	20	39	179	1.73906	0.151389
brown	Combined 4	1	20	17	179	0.496875	0.697698
grey	Combined 3	8	27	65	179	0.790123	0.518221
turquoise	Combined 3	10	27	58	179	1.17284	0.656349
blue	Combined 3	8	27	39	179	1.45281	0.313578
brown	Combined 3	0	27	17	179	0	0.079379
grey	ADHD+ANX+ASD	30	96	65	179	0.741071	0.160892
turquoise	ADHD+ANX+ASD	35	96	58	179	1.31567	0.262568
blue	ADHD+ANX+ASD	21	96	39	179	1.00868	1
brown	ADHD+ANX+ASD	10	96	17	179	1.23512	0.799587
grey	BPD+MDD+SCZ	44	113	65	179	1.22377	0.42081
turquoise	BPD+MDD+SCZ	35	113	58	179	0.888803	0.621965
blue	BPD+MDD+SCZ	26	113	39	179	1.16814	0.708458
brown	BPD+MDD+SCZ	8	113	17	179	0.519174	0.187605

## Sheet: GOrilla
Whole genome background
	Turquoise
	GO term	Description	P-value	FDR q-value	Enrichment (N	B	n	b)	Genes
BP	GO:0080090	regulation of primary metabolic process	2.99E-5	3.6E-2	2.00 (57	24	19	16)	[+] Show genes
BP	GO:0060255	regulation of macromolecule metabolic process	4.66E-5	2.81E-2	1.97 (57	22	21	16)	[+] Show genes
BP	GO:0019222	regulation of metabolic process	7.15E-5	2.87E-2	1.92 (57	25	19	16)	[+] Show genes
BP	GO:0010468	regulation of gene expression	2.62E-4	7.88E-2	1.94 (57	21	21	15)	[+] Show genes
BP	GO:0009889	regulation of biosynthetic process	2.62E-4	6.3E-2	1.94 (57	21	21	15)	[+] Show genes
BP	GO:0031326	regulation of cellular biosynthetic process	2.62E-4	5.25E-2	1.94 (57	21	21	15)	[+] Show genes
BP	GO:0031323	regulation of cellular metabolic process	4.28E-4	7.37E-2	1.81 (57	24	21	16)	[+] Show genes
BP	GO:0019219	regulation of nucleobase-containing compound metabolic process	5.12E-4	7.71E-2	2.06 (57	20	18	13)	[+] Show genes
BP	GO:0051171	regulation of nitrogen compound metabolic process	5.12E-4	6.85E-2	2.06 (57	20	18	13)	[+] Show genes
BP	GO:0065007	biological regulation	5.55E-4	6.68E-2	1.51 (57	33	24	21)	[+] Show genes
BP	GO:0050789	regulation of biological process	5.55E-4	6.08E-2	1.51 (57	33	24	21)	[+] Show genes
BP	GO:0051246	regulation of protein metabolic process	7.16E-4	7.19E-2	2.44 (57	10	21	9)	[+] Show genes
BP	GO:0048518	positive regulation of biological process	7.49E-4	6.94E-2	1.85 (57	16	27	14)	[+] Show genes
BP	GO:0071704	organic substance metabolic process	8.17E-4	7.03E-2	1.37 (57	35	31	26)	[+] Show genes
MF	GO:0005515	protein binding	4.77E-6	1.31E-3	1.47 (57	34	32	28)	[+] Show genes
MF	GO:0003674	molecular_function	6.52E-4	8.94E-2	1.12 (57	51	40	40)	[+] Show genes
	Blue
	GO term	Description	P-value	FDR q-value	Enrichment (N	B	n	b)	Genes
BP	GO:0097485	neuron projection guidance	8.13E-4	6.56E-1	6.33 (38	4	6	4)	[+] Show genes
BP	GO:0007411	axon guidance	8.13E-4	3.28E-1	6.33 (38	4	6	4)	[+] Show genes
	Brown
	GO term	Description	P-value	FDR q-value	Enrichment (N	B	n	b)	Genes
BP	GO:0006950	response to stress	4.2E-4	2.41E-1	4.25 (17	4	4	4)	[+] Show genes
BP	GO:0048522	positive regulation of cellular process	4.2E-4	1.21E-1	4.25 (17	4	4	4)	[+] Show genes
	grey
	GO term	Description	P-value	FDR q-value	Enrichment (N	B	n	b)	Genes
BP	GO:0050789	regulation of biological process	1.08E-5	1.3E-2	1.55 (62	37	27	25)	[+] Show genes
BP	GO:0065007	biological regulation	7.05E-5	4.23E-2	1.47 (62	39	27	25)	[+] Show genes
BP	GO:0051049	regulation of transport	3.12E-4	1.25E-1	4.77 (62	5	13	5)	[+] Show genes
BP	GO:0043086	negative regulation of catalytic activity	4.22E-4	1.27E-1	4.09 (62	7	13	6)	[+] Show genes
BP	GO:0050896	response to stimulus	6.18E-4	1.49E-1	1.72 (62	27	24	18)	[+] Show genes
BP	GO:0050790	regulation of catalytic activity	6.45E-4	1.29E-1	2.46 (62	12	21	10)	[+] Show genes
NHGRI-cross-disorder background
	Turquoise
	GO term	Description	P-value	FDR q-value	Enrichment (N	B	n	b)	Genes
BP	GO:0010556	regulation of macromolecule biosynthetic process	1.27E-4	2.88E-1	1.91 (174	32	57	20)	[+] Show genes
BP	GO:2000112	regulation of cellular macromolecule biosynthetic process	1.27E-4	1.44E-1	1.91 (174	32	57	20)	[+] Show genes
BP	GO:0009889	regulation of biosynthetic process	3.5E-4	2.65E-1	1.78 (174	36	57	21)	[+] Show genes
BP	GO:0031326	regulation of cellular biosynthetic process	3.5E-4	1.98E-1	1.78 (174	36	57	21)	[+] Show genes
BP	GO:0006355	regulation of transcription	DNA-templated	3.74E-4	1.7E-1	1.89 (174	29	57	18)	[+] Show genes
BP	GO:2001141	regulation of RNA biosynthetic process	3.74E-4	1.41E-1	1.89 (174	29	57	18)	[+] Show genes
BP	GO:0051252	regulation of RNA metabolic process	3.74E-4	1.21E-1	1.89 (174	29	57	18)	[+] Show genes
BP	GO:0006139	nucleobase-containing compound metabolic process	4.73E-4	1.34E-1	1.72 (174	39	57	22)	[+] Show genes
BP	GO:0090304	nucleic acid metabolic process	7.01E-4	1.77E-1	1.83 (174	30	57	18)	[+] Show genes
BP	GO:0034645	cellular macromolecule biosynthetic process	7.36E-4	1.67E-1	2.04 (174	21	57	14)	[+] Show genes
BP	GO:0044260	cellular macromolecule metabolic process	7.75E-4	1.6E-1	1.56 (174	53	57	27)	[+] Show genes
BP	GO:0006725	cellular aromatic compound metabolic process	7.95E-4	1.5E-1	1.68 (174	40	57	22)	[+] Show genes
	Blue
	no enrichment
	brown
	no enrichment
	grey
	no enrichment

## Sheet: ADHD+ANX+ASD
ADHD+ANX+ASD	module
ANK3	blue
RERE	turquoise
BMPR1B	brown
CACNA1C	blue
CACNB2	blue
DNM1	blue
DPP6	blue
EMP2	grey
GRM5	turquoise
HAS3	turquoise
ITGAE	grey
ITIH3	grey
STT3A	turquoise
MAN2A2	blue
MAP1B	turquoise
MOBP	turquoise
NCL	turquoise
PPP2R2B	grey
TCF4	turquoise
PPP1R11	grey
TLL2	blue
TRIM26	grey
CDK10	grey
ATP2C2	brown
GPC6	turquoise
CPLX2	blue
ITGA11	grey
NT5C2	turquoise
KIF21B	turquoise
ASTN2	grey
SYNE1	blue
TENM4	turquoise
ZNRD1	blue
MPP6	turquoise
CNNM2	grey
ANKS1B	blue
AS3MT	blue
CSMD1	blue
PALB2	turquoise
ZNF385D	blue
FERMT3	grey
CHMP7	turquoise
CSMD2	turquoise
SPATA33	turquoise
GPR139	turquoise
DPCR1	brown
PIWIL4	turquoise
AK8	grey
PCDP1	blue
CEP112	brown
KIF6	turquoise
ZNF615	turquoise
NCKAP5	turquoise
CLU	turquoise
GRM7	grey
PDE4D	turquoise
PKP1	blue
TNFRSF21	brown
NXPH1	grey
SMOX	brown
SDK2	grey
ANO2	blue
PLEKHG1	brown
CALCOCO1	grey
ARRDC4	blue
NKAIN2	turquoise
MDGA2	turquoise
TMPRSS9	brown
FHIT	turquoise
GRIK1	grey
GRIN2A	blue
KIF5C	blue
KMT2A	turquoise
NTRK3	turquoise
PPP2R5C	grey
SMARCA2	turquoise
TCF15	grey
MAD1L1	grey
TAF1C	grey
PRPF3	grey
NEURL1	blue
HDAC4	grey
SEMA3A	turquoise
FTSJ2	turquoise
TAS2R1	grey
NTM	grey
GLT8D1	grey
ZMIZ1	turquoise
SLTM	grey
ZNF804A	turquoise
RASGRP4	grey
PARD3B	brown
MACROD2	turquoise
ANO5	grey
CLEC17A	grey
C2orf82	brown

## Sheet: BPD+MDD+SCZ
BPD+MDD+SCZ	module
ANK3	blue
RERE	turquoise
BPI	blue
CACNA1C	blue
CACNB2	blue
CACNB3	grey
CDC25B	grey
NCAN	blue
FBLN1	blue
ITIH1	grey
ITIH3	grey
STT3A	turquoise
NFIA	turquoise
TCF4	turquoise
PPP1R11	grey
TRIM26	grey
MAD1L1	grey
NUMB	grey
CTSF	turquoise
ADAM19	grey
DMTF1	grey
SDCCAG8	blue
MGAT4A	blue
NT5C2	turquoise
PHF8	turquoise
SYNE1	blue
INTS7	turquoise
TENM4	turquoise
CNTNAP2	blue
LAMP3	grey
ZNRD1	blue
MPP6	turquoise
RIN2	brown
CNNM2	grey
AS3MT	blue
CSMD1	blue
C11orf80	turquoise
PALB2	turquoise
MCTP1	blue
LMAN2L	blue
CGNL1	brown
PPM1M	grey
DPCR1	brown
DGKH	blue
PRSS35	brown
ADAMTS16	grey
NALCN	blue
ZNF615	turquoise
NCKAP5	turquoise
FAM69A	grey
C15orf53	grey
NALCN-AS1	blue
ADCYAP1R1	brown
ANXA1	grey
ATP6V1B2	blue
GMPR	grey
GNAI3	turquoise
GRM7	grey
MKLN1	grey
MYO10	brown
OXTR	brown
PPP2R2B	grey
RORA	grey
SP4	turquoise
IFT88	grey
CDK10	grey
EIF3F	turquoise
LAPTM4A	brown
GPHN	grey
ITGA11	grey
KIF21B	turquoise
PCLO	blue
ENOX1	turquoise
PBRM1	turquoise
ANKS1B	blue
PIEZO2	grey
ANKRD27	grey
MYO18B	blue
SPATA33	turquoise
FAM179A	grey
C2orf71	blue
SHC4	grey
ITIH4	grey
NFKB1	grey
NOTCH4	grey
NRGN	blue
PIK3C2A	grey
RENBP	turquoise
TBXAS1	grey
VRK2	grey
ZEB2	turquoise
TRANK1	grey
AKT3	turquoise
SMG6	turquoise
MAU2	grey
BRD1	turquoise
NGEF	blue
QPCT	grey
MPC2	turquoise
LSM1	grey
HHAT	blue
ZSWIM6	turquoise
SRR	turquoise
TSPAN18	turquoise
CEACAM21	grey
C12orf65	turquoise
ZNF804A	turquoise
AGAP1	turquoise
SLCO6A1	grey
TSNARE1	grey
NKAPL	grey
FTCDNL1	turquoise
ZKSCAN4	turquoise

## Sheet: Sheet5
PC1 Amit	PC2 Amit	PC1 NHGRI overlap	module	PC2 NHGRI overlap	module
Pcdh7	Ino80c	NTRK3	turquoise	HDAC4	grey
Rreb1	Vdac2	CSMD2	turquoise	CALCOCO1	grey
Bat2l2	Shank1	TCF4	turquoise	ENOX1	turquoise
Cacna1d	Copg2	CACNA1C	blue	PHF8	turquoise
Tnrc6c	Camk2a	CSMD1	blue	PBRM1	turquoise
Ntrk3	Mpp1	MOBP	turquoise	CACNB3	grey
Ptprs	G6pdx	GRM7	grey
0610010O12Rik	Nagpa	ZEB2	turquoise
Zfp57	Hdac4	NXPH1	grey
Agrn	Oxa1l	NFKB1	grey
Slitrk5	Nipal2	GLT8D1	grey
Stxbp5	Fam54b	PCLO	blue
Grin2b	Alg12	TRANK1	grey
Kctd16	Cpped1
Nrbp2	Bsn
Celf5	Vps4a
Hspa12a	Lfng
Raph1	Lgals8
Cdk12	Ifnar2
Kcnj3	Pttg1ip
Lrrc16b	Clcc1
Fat4	Rel
Dbpht2	Tbc1d7
Sfswap	Adcy1
Ryr2	Ppp2r2c
Csmd2	Xpa
Dcx	Hrasls
L1cam	Pgm2
Nav1	Mocs1
Slc38a6	Mfsd11
Lass4	Nsun3
Atp2b4	Cacng5
B230340J04Rik	Srd5a3
Unc13b	Isoc1
Kcnma1	Frmd4b
Eif4g1	Urb2
Ppp1ca	Atxn7l3
Arhgap21	Slc29a3
Abcc5	Ift52
Sez6l	Mid2
Affy_10338833	Thra
Srrm2	Krt222
Smg1	Shank2
Cacna1e	Slc25a17
Gnaq	Sptlc2
Celsr3	Syngap1
2410089E03Rik	Lpcat3
Sdccag3	Rbfox2
Sorbs2	Zmpste24
Leng8	Apr3
Nktr	Dhrs7
Dscaml1	B3galt5
Tcf4	Lgmn
Churc1	Tmem229b
Atxn7l2	Alg3
AY512949	Mtmr7
Tnr	Affy_10338076
Slit3	Slc6a9
Fndc1	Rnf144b
Spock2	Cpsf3
2410089E03Rik	Rims1
Cmip	Syt7
Birc6	Sptbn2
Zfp318	AW549877
Rbm33	Dpagt1
Nfat5	Affy_10382104
Nrg3	Fzd2
Bcl9	Usp31
Dmxl2	Dctn6
Affy_10342869	Affy_10608689
Son	Ilkap
Phka2	Rad9
Gm10021	Nfkbib
Myt1	Armcx3
B930011P16Rik	Luc7l3
Camk2d	Rasgrp3
Ttc14	Nova2
Plxna3	Psen1
Adipor1	Mtap
Nmt1	Ppm1d
4632427E13Rik	Rnf185
Magi3	Asb8
Dock9	Zfr
6530402D11Rik	Ncs1
Cacna1c	Prmt5
Pcnx	Wdr13
Thbs3	Srpr
Klf7	Paqr4
Dgkg	Nfyc
Unc5c	Dlx5
Aldh1a1	Lhfpl3
Kndc1	Malat1
Gpr162	Nelf
Szt2	Affy_10527961
Chchd10	Mir128-1
Gria1	Hiat1
S100a1	Enpp1
Large	Supt7l
Rbm14	Bzrap1
Slit1	Il2rg
Zdhhc23	Asph
Usp19	Cln3
Srsf15	Pde4b
Cpne6	Rnf217
Cacna1g	Hrk
Vps13c	Qrich1
Affy_10497045	Ptk2
mir-99a	Hpcal4
Kcnd3	Rnu1b1
Kcnj6	Zic1
Nufip2	Gltpd1
Gm10044	Ndufs7
Syn1	Cd97
Affy_10433431	Rela
Strbp	Zdhhc9
Affy_10342745	Ppp2r5d
Snapc4	Nup88
2410089E03Rik	Acsl1
Cacng8	Slc9a8
Mdn1	Lass2
Tle2	Vps25
Sfrs18	Gpr146
A130014H13Rik	Seh1l
Pabpn1	Pgd
Heatr1	Elmo1
Tmem178b	Psmd5
Csmd1	Calcoco1
Affy_10341881	Manea
Ccm2	Rassf4
Mast1	Mtap2
Mobp	Affy_10338059
Sidt1	D17Wsu92e
Fam155a	Coro1c
Zfc3h1	Affy_10343816
Affy_10342267	Chrnb2
Gabbr2	Gstm7
Adamts10	Isyna1
Prkg1	Tfg
Affy_10342894	Tmem43
Celsr2	Shc3
Tmem63c	Atrnl1
Affy_10555007	Uprt
2310021P13Rik	Ap3s1
Mycbp2	Enox1
Carhsp1	Entpd1
Evi2a	Ppfia3
Pcdh1	Cd68
Cd302	Vdac2
Nrcam	Wwc1
Xkr4	Ints9
Eml6	Bin2
Affy_10338431	Ap1s2
Wsb1	Stard3
Serac1	Phf8
Gm16440	Kcnk6
Gtpbp2	Picalm
Pdcd2	Setd7
Grm7	Ncbp1
Affy_10435767	Stam2
Ccdc23	Wasf2
Affy_10344570	Slc41a1
Affy_10343435	P2rx7
Affy_10479975	E430025E21Rik
Affy_10339816	Atpbd4
Affy_10446594	Spna2
Ptpmt1	Slc44a1
Gng11	Tlcd1
Affy_10344475	Kalrn
Affy_10338060	Snora74a
Mll1	Gorasp2
Astn1	Sec61a1
Tanc2	Bre
Tmem158	Gm129
Affy_10398354	Lamp5
Affy_10343159	Affy_10341831
Nfib	Ndufa9
Affy_10338957	Affy_10341318
Usp40	Affy_10516906
Clstn2	M6pr
Slitrk1	Adap2
Ppp1r16b	Ptgs1
Akap6	Cbx4
Affy_10435765	Psd3
Bri3bp	Ubiad1
Affy_10343916	Laptm5
Affy_10359080	Bmp2k
Ncoa1	Mkrn2
2010015L04Rik	Ctsb
Chmp5	Psmb2
D930030D11Rik	Hs3st5
Ptprg	C130060K24Rik
Nr2f2	Slc44a2
Sec61a2	Gpld1
Nt5dc3	Sigmar1
Affy_10338484	Fam18a
Atp6v1a	Hnrnpm
Affy_10338366	Vamp1
Magi1	Epb4.1l3
Sez6l2	Ampd3
Mll3	Pnpla2
Srsy	Ap3m1
Rtl1	Kif1a
S100pbp	Tekt5
Szt2	Vat1
Ptprk	Epdr1
Slc7a6	Ifngr1
Pde6d	Anxa5
Tmem131	Vta1
Dock6	P2ry13
Affy_10342041	Fig4
Adnp	Dgcr14
Affy_10342674	Cox10
Affy_10338525	Khdrbs3
Mapre3	Affy_10343174
Gria3	Irak3
4933432B09Rik	2200002K05Rik
Usp48	Affy_10338619
B130024G19Rik	Mtch2
mir-26a-1	Esyt1
Ncam2	Pbrm1
Srgap2	Wdr54
mir-665	Clptm1
Affy_10385234	Dhrs1
Ptpn3	Srcin1
Wdfy3	Spnb2
Affy_10580955	Luc7l2
Gm9911	1110008L16Rik
Lrp8	Affy_10516908
B4galt6	Tmem180
Affy_10604671	Affy_10342432
Affy_10343793	Slc20a2
Cacna2d1	Affy_10400704
Lime1	Sh3kbp1
Obox2	Lgals9
Arhgap10	Inpp5d
Gngt2	Ebf1
Gmfg	Tubb4
Bcas1	Rap1gap2
Affy_10338056	Arl2
Coq10b	Affy_10338876
Apex2	Rbmx
Phf20l1	Calm1
Tet2	Gm129
Herc1	Slc25a12
Gls	Scarna4
Affy_10506296	Vps11
Affy_10338746	Kcnd1
Arhgef7	Affy_10343166
Inha	Slc25a1
Zeb2	Cacnb3
Gabrb1	Dnajc18
Sil1	Ufsp1
Rap2a	Tpp1
Cstb	Src
Tmeff1	Spg21
Cabin1	Tceb3
Anapc2	Srm
Affy_10398378	Slco2b1
Brd9	Grhpr
Ssh3	Reep3
Affy_10417269	Cd37
Sept11	Prkab1
Timp2	Scamp2
Parp8	Fbxl21
Dcaf7	Tmem185b
Odz4	Scarna4
Dlg5	Pik3cg
Ube2o	Agap2
Ubp1	Slc10a4
Szt2	Maea
Sdc3	Snorda54
Ftl2	Tacr1
Affy_10338759	Myo1d
BC037156	Affy_10338074
Affy_10343242	Chat
Jakmip3	Commd10
Affy_10338161	Ccnk
Amph	Aaas
Ndufs4	Asb13
Affy_10338535	Cyp2j6
Carhsp1	Wdr78
Hcfc1	Scarna16
2900092E17Rik	Nrsn2
Ankrd52	Tmem123
Affy_10340405	Scn1a
Aak1	Fam210b
Ftl1	Paics
Affy_10341264	Tmem50a
Pfkfb4	Nrm
Gm7265	Abca9
Pfkp	Tbl1x
Gstm5	Cd180
Ints10	Atg10
Rev3l	Slc8a3
Ak5	Parn
Meg3	Patl1
Grlf1	Rdh11
Affy_10344115	Siae
Affy_10344250	Hmox2
Szt2	Ttbk1
Chl1	Tmem184b
Slc4a8	Gclc
Dennd3	Dkc1
Pnet-ps	Mtch2
Rgs20	Atl2
Nbeal2	Gm15800
B930095G15Rik	Acss1
Mmp16	Taf9b
Affy_10341660	Atg13
Epc1	Dcun1d2
Sf3b3	Trp53
Affy_10339486	Ppp1r12b
Nrxn1	Fdft1
Ubl3	Rxfp2
Cacna1b	Dok6
Fat1	Ctsa
Affy_10344031	Affy_10343293
mir-186	Wdr46
Ttc28	Tspan2
Fam36a	Dbp
Affy_10343847	Affy_10339785
Affy_10341625	Tesk2
Mir344	Hexdc
Gpr34	Ogdh
Psmb3	Slc18a3
Celf2	Pmm2
Affy_10343145	Ppt1
Negr1	Mknk1
Affy_10339611	Cdk7
Ldhb	Pias4
Snord115	Lrp1b
Gm9916	Cybasc3
Gm10855	Abi1
Ldhb	Lrrc55
Ablim1	Affy_10343704
5031425E22Rik	1300001I01Rik
Gamt	Tfb2m
Ccdc159	Snora3
Anln	A130022J15Rik
Affy_10341767	Cdk9
Affy_10343897	Abi3
Ptpru	Ddx58
Acvr2a	Affy_10343674
Pum1	Carns1
Affy_10352926	Hvcn1
Affy_10339639	Gpr83
Fzd3	Cndp2
Lsamp	Kcnip4
Nol4	Pigb
Dyrk2	Pqbp1
mir-495	Slc25a10
Adam4	Pppde1
Ccdc122	Cd81
mir-300	Affy_10450482
Vmn2r86	Dmxl2
Mbp	Grid2
Affy_10341372	Slc35f1
Blcap	Errfi1
Tyrobp	Plcg2
Zmym3	Gm15800
Kctd16	Yif1b
Phxr4	2900064A13Rik
Smpd4	Slc35a4
Jazf1	Pou3f4
Pvrl1	Gm10572
Affy_10338082	Usp31
Affy_10341593	Msl1
Zkscan2	Tmem88b
Nxph1	Cldn12
Affy_10584600	Affy_10356626
Zfpm2	Mansc1
Kif21a	Exoc2
Tnrc6b	Gfod1
Dusp18	Cpe
Nfkb1	Rabl3
Lrrc45	Uxs1
Affy_10340449	Lrrc49
Mir540	Slc19a2
Glt8d1	Slmo1
Affy_10340826	Affy_10576942
Affy_10344255	C10orf54
Pcdh19	Ipo7
Affy_10516221	Nol3
Affy_10342362	Slc13a5
Trnp1	Elovl1
Gm9713	Shmt2
Snap91	Gm9996
Affy_10340549	Gm15800
Ptpn3	Hnrnpa2b1
Arfgef1	Pdzd4
Chd5	Calu
Affy_10338086	Spg20
Affy_10340456	Nrarp
Nsa2	Rab11b
Hdlbp	Nfatc3
Affy_10603541	rRNA
Shisa7	Nefh
Affy_10343004	Pmp22
Chchd3	Pinx1
Ptpla	Tcf7l2
Usp24	Cdh8
mir-337	Ensa
Dido1	Gfpt2
Kazald1	rRNA
Dner	Otud6b
C230013L11Rik	Ppp1r7
Ap3d1	Agfg1
LOC100134980	Cbx6-Nptxr
Affy_10338037	Gm5393
Szt2	Zc3h12c
Fam193b	Cd44
Ndufs5	Arhgef12
Pclo	Affy_10338026
Affy_10441511	Scamp3
Atp8a2	Ppp1r9b
Psat1	Oprk1
Affy_10339301	Apeh
Pwwp2b	Slc35c1
Affy_10338704	Abcd1
Affy_10339504	Sord
Dicer1	Sike1
Phf20l1	Tmem179b
Srcap	Elf2
Ypel4	Purb
Trank1	Fntb
Ptgr2	Hepacam
Fam115a	Jph4
Ift172	Psmd2
Affy_10344050	Scn3a
Affy_10344455	Il10ra
Cdh4	Tmem41a
Affy_10340884	Anpep
Tsc22d4	Vezf1
BC018242	Tti1
Gria2	Fuca2
Slitrk3	Affy_10342983
Prkcg	Slc5a7
Affy_10340140	Psmg2
Unc13c	Pcyox1
Ubr4	Actr10
Mfsd7b	Rcor3
Rnf13	Sfpq
Affy_10398380	AI464131
Ndufb4	Fam175b
Gm6540	Tsn
Zfr2	Tgfbr1
mir-9-1	Ccdc53
Atp6v0a1	Npbwr1
Ltbp4	Apc
Arpc1b	Itga6
Affy_10342036	Spryd4
Dock4	2410001C21Rik
Nsun5	Ptafr
Affy_10341186	Lhx8
Slc12a5	Coq5
L3mbtl	Eif2c2
Syngap1	Ddx46
Tmem245	Timp3
Clasrp	Tcfe3
Zfpm1	Affy_10338001
Slc7a14	Shroom1
Trnau1ap	mir-15a
Gm16399	Tmx2
Affy_10342767	Mrpl10
Pcdh9	Mettl22
Ywhag	Rnf43
Nmral1	Unc93b1
Ptpn3	Slc31a2
Zgpat	Srp72
Affy_10339052	Jarid2
Ralgapa1	Sbf1
Vps29	Yars
Avpi1	Dcbld1
mir-100	Tlr13
mir-384	Rnu12
Affy_10340309	Dcaf4
Affy_10342848	Kdelr2
M5C1000I18Rik	Ttll1
Dock6	G6pd2
D7Ertd443e	Adam23
Rian	Snx19
Gm10520	Pxmp4
Zmym6	Ust
Vmn1r231	Ctnnb1
Map6d1	Trpc4ap
Gm10115	Adamts3
Affy_10500089	Ddx17
Apln	Taf3
Affy_10340768	Cpm
R3hdm1	Wdr48
St6galnac5	Supv3l1
Rps26	Ap3m1
Zfp692-ps	Runx1
Lmo2	Il13ra1
Psmb3	Cstf1
1810020D17Rik	Pip4k2b
Zswim7	BC025920
Spred3	Ccbl1
Car15	Sytl2
Hpvc-ps	Rps6kc1

## Sheet: Sheet1
Module	Disease	Enrichment	p-value
turquoise	ADHD	1.45283	0.115318
blue	ADHD	1.48585	0.233429
brown	ADHD	0.731495	0.781038
turquoise	ANX	0.961085	1
blue	ANX	0.848958	1
brown	ANX	3.13462	0.0498211
turquoise	ASD	1.1582	0.600254
blue	ASD	0.933962	1
brown	ASD	0.509434	0.402321
turquoise	BPD	0.777098	0.38044
blue	BPD	2.09341	0.0100148
brown	BPD	0.751479	0.781002
turquoise	MDD	0.829311	0.488296
blue	MDD	1.0566	0.845217
brown	MDD	0.990566	1
turquoise	SCZ	1.09904	0.726468
blue	SCZ	1.08547	0.84265
brown	SCZ	0.152644	0.0257314
