# Supplementary material for: Neuroinformatic analyses of common and distinct genetic components associated with major neuropsychiatric disorders
Source: Front Neurosci. 2014 Nov 6;8:331. doi: 10.3389/fnins.2014.00331 (PMC4222236; doi:10.3389/fnins.2014.00331)
Supplement: Supplementary file 1 [file DataSheet1.ZIP › Supplementary Material/112662_Fenckova_Table_5.XLS]

## Sheet: Sheet1
Master_PC01 (48% of total variance) vs Amygdala database - top 500 Spearman's correlations
Alttoa et al., Neuroinformatic Analyses of Common and Distinct Molecular Networks Associated with Major Neuropsychiatric Disorders (2014), presented as part of the Research Topic “Collaborative mining of public data resources in neuroinformatics” hosted
Database : INIA Amygdala Cohort Affy MoGene 1.0 ST (Mar11) RMA
Date : July 02, 2014
Record ID	Gene ID	Homologene ID	Symbol	Description	Location (Chr: Mb)	Mean Expr	Max LRS	Max LRS Location (Chr: Mb)	Sample rho	N Cases	Sample p(rho)	Lit Corr	Tissue rho	Tissue p(rho)
10521972	54216	36101	Pcdh7	protocadherin 7	Chr5: 58.109339	10.394	9.2	Chr4: 28.249559	0.884226	50	0	0	0	1
10404612	68750	2218	Rreb1	ras responsive element binding protein 1	Chr13: 37.917908	8.8516	9.8	Chr4: 34.041018	0.868571	50	0	0	0	1
10359525	226562		Bat2l2	HLA-B associated transcript 2-like 2	Chr1: 164.601925	11.4034	8.5	Chr4: 40.972606	0.867611	50	0	0	0	1
10418355	12289	578	Cacna1d	calcium channel, voltage-dependent, L type, alpha 1D subunit	Chr14: 30.853125	9.44902	11.2	Chr18: 57.593595	0.862689	50	0	0	0	1
10382935	217351	23137	Tnrc6c	trinucleotide repeat containing 6C	Chr11: 117.562076	10.411	11.4	Chr4: 40.972606	0.862401	50	0	0	0	1
10564667	18213	49183	Ntrk3	neurotrophic tyrosine kinase, receptor, type 3	Chr7: 85.337445	10.6432	11.8	Chr4: 34.041018	0.860789	50	0	0	0	1
10452047	19280	20626	Ptprs	protein tyrosine phosphatase, receptor type, S	Chr17: 56.551849	11.9066	9.1	Chr4: 34.041018	0.854574	50	0	0	0	1
10454881	66060	41866	0610010O12Rik	RIKEN cDNA 0610010O12 gene	Chr18: 36.508351	10.5312	15.7	Chr4: 28.249559	-0.852653	50	0	0	0	1
10445071	22715	7603	Zfp57	zinc finger protein 57	Chr17: 37.139487	8.9641	9.5	Chr4: 42.803506	0.851501	50	0	0	0	1
10519270	11603	27907	Agrn	agrin	Chr4: 155.539397	10.3906	6.8	Chr4: 127.433884	0.84934	50	0	0	0	1
10416931	75409	9193	Slitrk5	SLIT and NTRK-like family, member 5	Chr14: 112.074337	10.7375	13.7	Chr4: 34.041018	0.848739	50	0	0	0	1
10367775	78808	16402	Stxbp5	syntaxin binding protein 5 (tomosyn)	Chr10: 9.480711	10.7286	10.4	Chr10: 9.133172	0.846339	50	0	0	0	1
10548791	14812	646	Grin2b	glutamate receptor, ionotropic, NMDA2B (epsilon 2)	Chr6: 135.679813	12.1632	15	Chr4: 34.041018	0.841513	50	0	0	0	1
10455292	383348	44779	Kctd16	potassium channel tetramerisation domain containing 16	Chr18: 40.416616	10.4039	8.3	ChrX: 61.595304	0.838295	50	0	0	0	1
10429754	223649	121943	Nrbp2	nuclear receptor binding protein 2	Chr15: 75.916024	10.9998	9.7	Chr4: 34.041018	0.836471	50	2.22045e-16	0	0	1
10371188	319586	75172	Celf5	CUGBP, Elav-like family member 5	Chr10: 80.924969	11.5673	8.7	Chr7: 136.179208	0.83515	50	2.22045e-16	0	0	1
10468746	73442	18422	Hspa12a	heat shock protein 12A	Chr19: 58.870241	11.0775	11.4	Chr4: 42.803506	0.833469	50	2.22045e-16	0	0	1
10355050	77300	71030	Raph1	Ras association (RalGDS/AF-6) and pleckstrin homology domains 1	Chr1: 60.545154	10.3823	8.9	Chr4: 42.803506	0.83114	50	2.22045e-16	0	0	1
10380840	69131	84757	Cdk12	cyclin-dependent kinase 12	Chr11: 98.064628	9.49656	9.6	Chr4: 34.041018	0.82413	50	1.11022e-15	0	0	1
10472155	16519	1687	Kcnj3	potassium inwardly-rectifying channel, subfamily J, member 3	Chr2: 55.288381	10.91	12.1	Chr4: 34.041018	0.823962	50	1.11022e-15	0	0	1
10415187	268747	74564	Lrrc16b	leucine rich repeat containing 16B	Chr14: 56.109930	9.29004	8.6	Chr7: 136.179208	0.820912	50	1.9984e-15	0	0	1
10491732	329628	14377	Fat4	FAT tumor suppressor homolog 4 (Drosophila)	Chr3: 38.785862	9.53122	15.6	Chr4: 34.041018	0.81928	50	2.44249e-15	0	0	1
10396472	386753		Dbpht2	DNA binding protein with his-thr domain	Chr12: 75.398461	11.5674	13.7	Chr4: 42.803506	0.818992	50	2.66454e-15	0	0	1
10526014	231769	3376	Sfswap	splicing factor, suppressor of white-apricot homolog (Drosophila)	Chr5: 130.007106	9.1108	7.4	Chr7: 136.179208	0.818343	50	2.88658e-15	0	0	1
10407598	20191	37423	Ryr2	ryanodine receptor 2, cardiac	Chr13: 11.646783	10.597	8.1	Chr4: 34.041018	0.818051	50	3.10862e-15	0	0	1
10508272	329942		Csmd2	CUB and Sushi multiple domains 2	Chr4: 127.664557	9.55548	12.3	Chr4: 34.041018	0.817911	50	3.10862e-15	0	0	1
10607156	13193	7683	Dcx	doublecortin (late progenitor, early postmitotic marker)	ChrX: 140.290385	9.24164	13.9	Chr14: 56.241526	0.815918	50	4.44089e-15	0	0	1
10605113	16728	20128	L1cam	L1 cell adhesion molecule	ChrX: 71.099119	11.2139	14.4	Chr4: 34.041018	0.813709	50	6.21725e-15	0	0	1
10358091	215690	10719	Nav1	neuron navigator 1	Chr1: 137.335415	10.6456	13.4	Chr4: 34.041018	0.813589	50	6.43929e-15	0	0	1
10396383	625098	27550	Slc38a6	solute carrier family 38, member 6 (N-system amino acid transporter 1, sodium-coupled neutral amino acid transporter 6)	Chr12: 74.387912	8.62638	11	Chr17: 78.754731	0.812125	50	7.99361e-15	0	0	1
10569972	67260	11582	Lass4	LAG1 homolog, ceramide synthase 4	Chr8: 4.493504	10.285	13.3	Chr5: 46.470709	0.809772	50	1.15463e-14	0	0	1
10357833	381290	48034	Atp2b4	ATPase, Ca++ transporting, plasma membrane 4	Chr1: 135.603223	11.9071	11.9	Chr4: 42.803506	0.809604	50	1.19904e-14	0	0	1
10600372	320703		B230340J04Rik	RIKEN cDNA B230340J04 gene	ChrX: 71.536362	7.77634	10.2	Chr7: 136.179208	0.80946	50	1.22125e-14	0	0	1
10504234	22249	31376	Unc13b	unc-13 homolog B	Chr4: 43.071841	9.05778	10.4	Chr3: 33.813623	0.807755	50	1.59872e-14	0	0	1
10418053	16531	1693	Kcnma1	potassium large conductance calcium-activated channel, subfamily M, alpha member 1 (BK slo1 ethanol sensitive)	Chr14: 24.108653	11.3372	8.5	Chr4: 34.041018	0.806699	50	1.86517e-14	0	0	1
10434481	208643	110725	Eif4g1	eukaryotic translation initiation factor 4, gamma 1	Chr16: 20.672822	11.2295	10.9	Chr4: 34.041018	0.804658	50	2.55351e-14	0	0	1
10460376	19045	105262	Ppp1ca	protein phosphatase 1, catalytic subunit, alpha isoform	Chr19: 4.192157	11.6294	8.9	Chr4: 11.148380	-0.804274	50	2.70894e-14	0	0	1
10480381	71435	10822	Arhgap21	Rho GTPase activating protein 21	Chr2: 20.769567	10.846	9.4	Chr7: 139.448712	0.804106	50	2.77556e-14	0	0	1
10438478	27416	21164	Abcc5	ATP-binding cassette, sub-family C (CFTR/MRP), member 5	Chr16: 20.331376	9.68698	7.6	Chr18: 43.083463	0.803505	50	3.01981e-14	0	0	1
10532542	56747	10895	Sez6l	seizure related 6 homolog like	Chr5: 112.848171	11.0594	15.6	Chr4: 34.041018	0.803117	50	3.21965e-14	0	0	1
10338833			Affy_10338833	Affymetrix Mouse Gene 1.0 ST probe set 10338833	ChrUn: 1.000000	7.25856	9.3	Chr4: 34.041018	0.802953	50	3.28626e-14	0	0	1
10442341	75956	69214	Srrm2	serine/arginine repetitive matrix 2	Chr17: 23.940193	12.4586	8.4	Chr18: 57.593595	0.802089	50	3.75255e-14	0	0	1
10567229	233789	56697	Smg1	SMG1 homolog, phosphatidylinositol 3-kinase-related kinase (C. elegans)	Chr7: 125.274826	10.2376	8.4	Chr3: 38.788806	0.80084	50	4.50751e-14	0	0	1
10358928	12290	20185	Cacna1e	calcium channel, voltage-dependent, R type, alpha 1E subunit	Chr1: 156.243082	11.5938	9.8	Chr4: 34.041018	0.799376	50	5.57332e-14	0	0	1
10461844	14682	1566	Gnaq	guanine nucleotide binding protein, alpha q polypeptide, all exon	Chr19: 16.207321	11.6777	14	Chr4: 42.803506	0.798194	50	6.61693e-14	0	0	1
10589130	107934	1077	Celsr3	cadherin, EGF LAG seven-pass G-type receptor 3 (flamingo homolog, Drosophila)	Chr9: 108.728651	9.83118	8.1	Chr12: 14.876063	0.797911	50	6.88338e-14	0	0	1
10422912	73692		2410089E03Rik	RIKEN cDNA 2410089E03 gene	Chr15: 8.153339	9.68618	10.2	Chr17: 75.465362	0.795606	50	9.57012e-14	0	0	1
10480999	68112	74578	Sdccag3	serologically defined colon cancer antigen 3	Chr2: 26.238322	10.056	7.1	Chr1: 57.882214	0.795534	50	9.65894e-14	0	0	1
10571567	234214	33484	Sorbs2	sorbin and SH3 domain containing 2	Chr8: 46.743646	11.7331	9.1	Chr4: 42.803506	0.795294	50	9.99201e-14	0	0	1
10549615	232798	13612	Leng8	leukocyte receptor cluster (LRC) member 8	Chr7: 4.088658	10.1351	7.2	Chr7: 136.179208	0.793253	50	1.33227e-13	0	0	1
10590389	18087	122148	Nktr	natural killer tumor recognition sequence	Chr9: 121.628294	9.73888	9.9	Chr12: 14.876063	0.792869	50	1.40554e-13	0	0	1
10584901	114873	79549	Dscaml1	Down syndrome cell adhesion molecule-like 1	Chr9: 45.235294	10.2567	10.6	Chr4: 34.041018	0.792053	50	1.57208e-13	0	0	1
10456522	21413	2407	Tcf4	transcription factor 4	Chr18: 69.504175	11.5832	9.4	Chr5: 46.470709	0.791164	50	1.77858e-13	0	0	1
10396694	211151	17046	Churc1	churchill domain containing 1	Chr12: 77.866560	10.1551	8.9	Chr4: 34.041018	-0.790996	50	1.82077e-13	0	0	1
10501286	72522	17728	Atxn7l2	ataxin 7-like 2	Chr3: 108.005173	8.81762	6.2	Chr18: 57.593595	0.78898	50	2.39586e-13	0	0	1
10506452	791274		AY512949	cDNA sequence AY512949	Chr4: 104.201006	7.8409	9.4	Chr4: 34.041018	0.788019	50	2.72893e-13	0	0	1
10350951	21960	76705	Tnr	tenascin R	Chr1: 161.453900	11.3155	11	Chr4: 34.041018	0.786795	50	3.21521e-13	0	0	1
10375175	20564	2303	Slit3	slit homolog 3 (Drosophila)	Chr11: 34.934960	10.4909	8.4	Chr7: 35.483869	0.786387	50	3.39506e-13	0	0	1
10447649	68655	19648	Fndc1	fibronectin type III domain containing 1	Chr17: 7.932083	8.4392	9.1	Chr4: 42.803506	0.785354	50	3.89466e-13	0	0	1
10363415	94214	8854	Spock2	sparc/osteonectin, cwcv and kazal-like domains proteoglycan 2	Chr10: 59.569005	12.1992	12.1	Chr4: 34.041018	0.785037	50	4.0612e-13	0	0	1
10422892	73692		2410089E03Rik	RIKEN cDNA 2410089E03 gene	Chr15: 8.119106	9.35948	9.2	Chr19: 11.170616	0.785018	50	4.07008e-13	0	0	1
10575777	74440	18869	Cmip	c-Maf-inducing protein	Chr8: 119.822305	12.5637	11.1	Chr4: 34.041018	0.784706	50	4.24105e-13	0	0	1
10446833	12211	7248	Birc6	baculoviral IAP repeat-containing 6	Chr17: 74.927635	10.7523	11.6	Chr4: 34.041018	0.784658	50	4.26992e-13	0	0	1
10445531	57908	22808	Zfp318	zinc finger protein 318	Chr17: 46.523689	10.0029	6.8	Chr4: 34.041018	0.783649	50	4.87388e-13	0	0	1
10520388	381626	62173	Rbm33	RNA binding motif protein 33	Chr5: 28.745125	8.6139	10.1	Chr6: 52.193139	0.783553	50	4.93605e-13	0	0	1
10575160	54446	4811	Nfat5	nuclear factor of activated T-cells 5	Chr8: 109.817459	10.2107	8.2	Chr9: 109.590964	0.783073	50	5.25358e-13	0	0	1
10419049	18183	32051	Nrg3	neuregulin 3	Chr14: 39.183613	10.9443	11.6	Chr4: 11.148380	0.78302	50	5.29132e-13	0	0	1
10500434	77578	3191	Bcl9	B-cell CLL/lymphoma 9	Chr3: 97.007581	10.6941	9.3	Chr4: 11.148380	0.782761	50	5.4734e-13	0	0	1
10593671	235380	41022	Dmxl2	Dmx-like 2	Chr9: 54.217015	11.6745	7.9	Chr4: 42.803506	0.782689	50	5.52447e-13	0	0	1
10342869			Affy_10342869	Affymetrix Mouse Gene 1.0 ST probe set 10342869	ChrUn: 1.000000	7.56306	10.7	Chr19: 11.170616	0.782065	50	5.99076e-13	0	0	1
10436873	20658	10551	Son	Son DNA binding protein	Chr16: 91.648125	10.3958	8.6	Chr17: 76.865457	0.781849	50	6.15952e-13	0	0	1
10602925	110094	246	Phka2	phosphorylase kinase alpha 2	ChrX: 156.940139	9.80358	10.4	Chr4: 34.041018	0.780576	50	7.25864e-13	0	0	1
10412517	622931		Gm10021	predicted gene 10021	Chr14: 5.178827	8.20352	11	Chr4: 34.041018	0.779904	50	7.91145e-13	0	0	1
10479698	17932	3332	Myt1	myelin transcription factor 1	Chr2: 181.498037	8.02518	7	Chr17: 76.865457	0.779856	50	7.9603e-13	0	0	1
10520351	403186	89337	B930011P16Rik	Putative uncharacterized protein	Chr5: 27.375933	8.07928	10.4	Chr6: 52.193139	0.778607	50	9.33031e-13	0	0	1
10495896	108058	55561	Camk2d	calcium/calmodulin-dependent protein kinase II, delta	Chr3: 126.299891	12.1815	12.6	Chr4: 34.041018	0.777719	50	1.04405e-12	0	0	1
10491438	67120	12085	Ttc14	tetratricopeptide repeat domain 14	Chr3: 33.699117	8.46688	8.9	Chr19: 11.170616	0.777575	50	1.06315e-12	0	0	1
10600419	18846	7481	Plxna3	plexin A3	ChrX: 71.574438	9.32238	9.3	Chr4: 34.041018	0.776825	50	1.16818e-12	0	0	1
10350015	72674	69199	Adipor1	adiponectin receptor 1	Chr1: 136.312044	10.8454	15	Chr4: 34.041018	-0.774958	50	1.47438e-12	0	0	1
10339311	18107	69027	Nmt1	N-myristoyltransferase 1	Chr11: 102.915245	8.63654	7.7	Chr18: 43.083463	0.774238	50	1.6116e-12	0	0	1
10565567	666737		4632427E13Rik	RIKEN cDNA 4632427E13 gene	Chr7: 99.886168	9.4241	10	Chr12: 14.876063	0.773902	50	1.67977e-12	0	0	1
10500847	99470	26431	Magi3	membrane associated guanylate kinase, WW and PDZ domain containing 3	Chr3: 103.818892	10.2148	8.4	Chr4: 40.972606	0.773536	50	1.75704e-12	0	0	1
10422436	105445	41026	Dock9	dedicator of cytokinesis 9	Chr14: 121.941336	10.7748	9.5	Chr4: 34.041018	0.773013	50	1.87339e-12	0	0	1
10441091	791404		6530402D11Rik	RIKEN cDNA 6530402D11 gene	Chr16: 94.972330	9.4397	10.6	Chr5: 46.470709	0.772605	50	1.96931e-12	0	0	1
10547322	12288	55484	Cacna1c	calcium channel, voltage-dependent, L type, alpha 1C subunit (bipolar disease, Timothy syndrome)	Chr6: 118.542337	10.5627	8.1	Chr4: 45.502302	0.772053	50	2.10632e-12	0	0	1
10396956	54604	40997	Pcnx	pecanex homolog (Drosophila)	Chr12: 82.961017	10.5651	10.8	Chr5: 46.470709	0.771765	50	2.18159e-12	0	0	1
10493449	21827	5159	Thbs3	thrombospondin 3	Chr3: 89.019129	8.29124	7.7	ChrX: 58.076164	0.771693	50	2.20068e-12	0	0	1
10355141	93691	2751	Klf7	Kruppel-like factor 7 (ubiquitous)	Chr1: 64.082235	10.3955	7.8	Chr18: 57.593595	0.770492	50	2.54463e-12	0	0	1
10438639	110197	1029	Dgkg	diacylglycerol kinase, gamma	Chr16: 22.468519	11.4711	13	Chr4: 42.803506	0.770204	50	2.63456e-12	0	0	1
10496519	22253	2765	Unc5c	unc-5 homolog C (C. elegans)	Chr3: 141.128528	10.16	14.6	Chr4: 34.041018	0.770103	50	2.66698e-12	0	0	1
10461979	11668	110441	Aldh1a1	aldehyde dehydrogenase family 1, subfamily A1	Chr19: 20.676458	9.23306	13.9	Chr4: 42.803506	-0.7697	50	2.79909e-12	0	0	1
10558548	76484	45138	Kndc1	kinase non-catalytic C-lobe domain (KIND) containing 1	Chr7: 147.080737	10.1707	13.8	Chr4: 34.041018	0.768691	50	3.15792e-12	0	0	1
10547888	14788	8400	Gpr162	G protein-coupled receptor 162	Chr6: 124.808462	10.7108	7.1	Chr14: 56.241526	0.768331	50	3.29647e-12	0	0	1
10515649	230676	49413	Szt2	seizure threshold 2	Chr4: 118.035348	9.22592	8.3	Chr18: 43.083463	0.767971	50	3.44058e-12	0	0	1
10364102	103172	27885	Chchd10	coiled-coil-helix-coiled-coil-helix domain containing 10	Chr10: 75.396212	11.441	10.6	Chr19: 13.033814	-0.767587	50	3.6009e-12	0	0	1
10376245	14799	20226	Gria1	glutamate receptor, ionotropic, AMPA1 (alpha 1)	Chr11: 56.825458	12.4788	7.9	Chr17: 66.785539	0.767491	50	3.6422e-12	0	0	1
10499854	20193	4566	S100a1	S100 calcium binding protein A1	Chr3: 90.314956	10.8484	10.4	Chr4: 34.041018	-0.767203	50	3.76832e-12	0	0	1
10579744	16795	7810	Large	like-glycosyltransferase	Chr8: 75.338498	11.8631	15.6	Chr4: 34.041018	0.766651	50	4.02212e-12	0	0	1
10464819	56275	4614	Rbm14	RNA binding motif protein 14	Chr19: 4.800569	9.17644	8.7	Chr7: 136.179208	0.766074	50	4.30389e-12	0	0	1
10467599	20562	2302	Slit1	slit homolog 1 (Drosophila)	Chr19: 41.674747	10.6784	10.8	Chr5: 46.470709	0.765714	50	4.48952e-12	0	0	1
10439542	332175	17840	Zdhhc23	zinc finger, DHHC domain containing 23	Chr16: 43.969259	10.1348	11.5	Chr4: 40.972606	0.765642	50	4.52771e-12	0	0	1
10588975	71472	41730	Usp19	ubiquitin specific peptidase 19	Chr9: 108.393079	10.3446	10.2	Chr19: 10.826463	0.764874	50	4.9527e-12	0	0	1
10440770	224432	16227	Srsf15	serine/arginine-rich splicing factor 15	Chr16: 90.229196	10.0044	6.4	Chr18: 43.083463	0.764826	50	4.98046e-12	0	0	1
10415228	12891	81815	Cpne6	copine VI	Chr14: 56.129460	12.2684	11.3	Chr4: 11.148380	0.764802	50	4.99445e-12	0	0	1
10389929	12291	22544	Cacna1g	calcium channel, voltage-dependent, T type, alpha 1G subunit	Chr11: 94.269685	10.6683	8.8	Chr1: 183.936095	0.764658	50	5.07905e-12	0	0	1
10586616	320528	41188	Vps13c	vacuolar protein sorting 13C (yeast)	Chr9: 67.688219	9.62878	11.1	Chr4: 42.803506	0.764634	50	5.09326e-12	0	0	1
10497045			Affy_10497045	Affymetrix Mouse Gene 1.0 ST probe set 10497045	Chr3: 155.177540	8.12444	8.2	ChrX: 61.595304	-0.764538	50	5.15032e-12	0	0	1
10436600			mir-99a	Affymetrix Mouse Gene 1.0 ST probe set 10436600	Chr16: 77.599181	6.95122	11.6	Chr1: 57.882214	0.76437	50	5.25202e-12	0	0	1
10495083	56543	21036	Kcnd3	potassium voltage-gated channel, Shal-related family, member 3	Chr3: 105.255248	10.8683	10.5	Chr4: 11.148380	0.764178	50	5.37037e-12	0	0	1
10441073	16522	1688	Kcnj6	potassium inwardly-rectifying channel, subfamily J, member 6	Chr16: 94.970290	8.9374	11.1	Chr5: 46.470709	0.764154	50	5.38547e-12	0	0	1
10378902	68564	10808	Nufip2	nuclear fragile X mental retardation protein interacting protein 2	Chr11: 77.499657	10.7007	7.4	Chr18: 43.083463	0.76413	50	5.40035e-12	0	0	1
10417510	218695		Gm10044	predicted gene 10044	Chr14: 8.571964	6.0235	10.5	Chr4: 34.041018	-0.763457	50	5.83755e-12	0	0	1
10603843	20964	48483	Syn1	synapsin I	ChrX: 20.437637	12.7597	7.8	Chr4: 42.803506	0.762755	50	6.32983e-12	0	0	1
10433431			Affy_10433431	Affymetrix Mouse Gene 1.0 ST probe set 10433431	Chr16: 6.526419	7.8286	8.5	Chr18: 57.593595	0.762401	50	6.59295e-12	0	0	1
10482177	20744	7548	Strbp	spermatid perinuclear RNA binding protein	Chr2: 37.432978	11.8016	14.6	Chr18: 57.593595	0.762353	50	6.62959e-12	0	0	1
10342745			Affy_10342745	Affymetrix Mouse Gene 1.0 ST probe set 10342745	ChrUn: 1.000000	8.0776	10.6	Chr12: 14.876063	0.762305	50	6.66622e-12	0	0	1
10480971	227644	2321	Snapc4	small nuclear RNA activating complex, polypeptide 4	Chr2: 26.218285	8.96228	9.8	Chr18: 71.528335	0.76048	50	8.20988e-12	0	0	1
10570002	73692		2410089E03Rik	RIKEN cDNA 2410089E03 gene	Chr8: 7.040229	9.13602	11	Chr16: 60.576913	0.759952	50	8.71636e-12	0	0	1
10569702	81905	12894	Cacng8	calcium channel, voltage-dependent, gamma subunit 8	Chr7: 3.394567	10.9929	8.2	ChrX: 47.777147	0.758583	50	1.01705e-11	0	0	1
10503723	100019	39689	Mdn1	midasin homolog (yeast)	Chr4: 32.744158	8.97932	9.3	Chr18: 57.593595	0.758319	50	1.04763e-11	0	0	1
10365145	21886	20693	Tle2	transducin-like enhancer of split 2, homolog of Drosophila E(spl)	Chr10: 81.038076	8.458	14.2	Chr7: 136.179208	0.758007	50	1.08491e-11	0	0	1
10503570	66625	32802	Sfrs18	serine/arginine-rich splicing factor 18	Chr4: 21.775195	9.75662	10.5	Chr19: 11.170616	0.757119	50	1.198e-11	0	0	1
10402560	319630		A130014H13Rik	RIKEN cDNA A130014H13 gene	Chr12: 109.208667	8.5122	6.4	Chr12: 14.876063	0.756086	50	1.34344e-11	0	0	1
10415119	54196	3412	Pabpn1	polyadenylate-binding protein 2	Chr14: 55.512991	11.5838	7.8	Chr4: 34.041018	0.75587	50	1.37592e-11	0	0	1
10403511	217995	34562	Heatr1	HEAT repeat containing 1	Chr13: 12.487642	9.07116	7.9	Chr4: 42.803506	0.755198	50	1.48184e-11	0	0	1
10537458	434008	86704	Tmem178b	transmembrane protein 178	Chr6: 40.060252	11.466	10.7	Chr18: 57.593595	0.755144	50	1.49065e-11	0	0	1
10577240	94109	69536	Csmd1	CUB and Sushi multiple domains 1	Chr8: 15.895499	10.2478	9	Chr3: 38.788806	0.755102	50	1.49758e-11	0	0	1
10341881			Affy_10341881	Affymetrix Mouse Gene 1.0 ST probe set 10341881	ChrUn: 1.000000	8.23694	7.6	Chr4: 34.041018	0.754766	50	1.55396e-11	0	0	1
10374185	216527	12868	Ccm2	cerebral cavernous malformation 2 homolog (human)	Chr11: 6.446959	10.1952	11.9	Chr4: 34.041018	-0.75431	50	1.6336e-11	0	0	1
10580247	56527	10543	Mast1	microtubule associated serine/threonine kinase 1	Chr8: 87.435804	10.8449	11	Chr7: 126.261040	0.754094	50	1.67277e-11	0	0	1
10590269	17433	32040	Mobp	myelin-associated oligodendrocytic basic protein	Chr9: 120.058860	11.1682	10.3	Chr2: 130.881867	-0.75407	50	1.67717e-11	0	0	1
10439583	320007	41189	Sidt1	SID1 transmembrane family, member 1	Chr16: 44.240293	10.1817	10.3	Chr4: 42.803506	0.753271	50	1.82983e-11	0	0	1
10576934	270028	83472	Fam155a	family with sequence similarity 155, member A	Chr8: 9.206010	10.7199	8.2	Chr4: 11.148380	0.753205	50	1.84304e-11	0	0	1
10366409	216345	17017	Zfc3h1	zinc finger, C3H1-type containing	Chr10: 114.822015	9.51516	10.6	Chr19: 10.826463	0.751933	50	2.11575e-11	0	0	1
10342267			Affy_10342267	Affymetrix Mouse Gene 1.0 ST probe set 10342267	ChrUn: 1.000000	7.97712	12.4	Chr4: 34.041018	0.751669	50	2.17695e-11	0	0	1
10512807	242425	55902	Gabbr2	gamma-aminobutyric acid (GABA) B receptor, 2	Chr4: 46.677656	12.5192	8.4	Chr4: 120.078550	0.751309	50	2.2631e-11	0	0	1
10443949	224697	81940	Adamts10	a disintegrin-like and metallopeptidase (reprolysin type) with thrombospondin type 1 motif, 10	Chr17: 33.661169	8.57096	10.3	Chr4: 34.041018	0.750804	50	2.38916e-11	0	0	1
10467013	19091	55964	Prkg1	protein kinase, cGMP-dependent, type I	Chr19: 30.642041	8.89648	8.5	Chr4: 43.209771	0.750396	50	2.49605e-11	0	0	1
10342894			Affy_10342894	Affymetrix Mouse Gene 1.0 ST probe set 10342894	ChrUn: 1.000000	8.7559	7.1	Chr16: 11.886515	0.750108	50	2.57421e-11	0	0	1
10501319	53883	1078	Celsr2	cadherin, EGF LAG seven-pass G-type receptor 2 (flamingo homolog, Drosophila)	Chr3: 108.193766	11.6227	13.1	Chr18: 57.593595	0.750036	50	2.5941e-11	0	0	1
10397482	217733	33129	Tmem63c	transmembrane protein 63c	Chr12: 88.367444	10.9638	7.9	ChrX: 49.318770	0.75003	50	2.59577e-11	0	0	1
10555007			Affy_10555007	Affymetrix Mouse Gene 1.0 ST probe set 10555007	Chr7: 103.358655	10.4297	15.7	Chr4: 34.041018	0.74994	50	2.62088e-11	0	0	1
10413018	268721	34313	2310021P13Rik	RIKEN cDNA 2310021P13 gene	Chr14: 21.527071	10.4427	8.5	Chr4: 75.438626	0.749868	50	2.64111e-11	0	0	1
10422075	105689	9005	Mycbp2	pam, highwire, rpm 1 MYC binding protein 2	Chr14: 103.513011	11.1184	13.3	Chr18: 57.593595	0.749868	50	2.64111e-11	0	0	1
10437590	52502	8632	Carhsp1	calcium regulated heat stable protein 1	Chr16: 8.658673	8.84618	7.4	Chr9: 34.646172	-0.749844	50	2.64788e-11	0	0	1
10388958	14017	49234	Evi2a	ecotropic viral integration site 2a	Chr11: 79.326887	8.67668	11	Chr1: 186.146230	-0.749772	50	2.66833e-11	0	0	1
10458534	75599	12613	Pcdh1	protocadherin 1	Chr18: 38.356348	8.20844	8.1	Chr6: 55.120666	0.748643	50	3.00868e-11	0	0	1
10482920	66205	8919	Cd302	CD302 antigen	Chr2: 60.090050	7.37866	8.8	Chr18: 71.528335	-0.748643	50	3.00868e-11	0	0	1
10395553	319504	21041	Nrcam	neuron-glia-CAM-related cell adhesion molecule	Chr12: 45.429971	11.8125	8.1	Chr4: 34.041018	0.748493	50	3.05693e-11	0	0	1
10352920	497097	45848	Xkr4	X Kell blood group precursor related family member 4	Chr1: 3.204563	10.5725	9.4	ChrX: 54.787687	0.748475	50	3.06277e-11	0	0	1
10384838	237711	104282	Eml6	echinoderm microtubule associated protein like 6	Chr11: 29.644134	9.0625	11.4	Chr4: 28.249559	0.748451	50	3.07057e-11	0	0	1
10338431			Affy_10338431	Affymetrix Mouse Gene 1.0 ST probe set 10338431	ChrUn: 1.000000	7.36236	7.9	Chr3: 153.986405	0.747971	50	3.23057e-11	0	0	1
10388938	78889	9218	Wsb1	WD repeat and SOCS box-containing 1	Chr11: 79.052884	9.16222	7.9	Chr10: 5.378622	0.747803	50	3.28841e-11	0	0	1
10447569	321007	41900	Serac1	serine active site containing 1	Chr17: 6.040718	8.85746	11.5	Chr19: 10.826463	0.747395	50	3.43301e-11	0	0	1
10412537	544998	115686	Gm16440	predicted gene 16440	Chr14: 6.898550	9.24066	10.6	Chr2: 77.938377	0.746891	50	3.61993e-11	0	0	1
10445442	56055	10420	Gtpbp2	GTP binding protein 2	Chr17: 46.298020	9.90288	8.8	Chr5: 16.221091	0.746699	50	3.69365e-11	0	0	1
10448055	18567	1951	Pdcd2	programmed cell death 2	Chr17: 15.658525	8.88412	11.3	Chr18: 57.593595	-0.745714	50	4.09424e-11	0	0	1
10540509	108073	20233	Grm7	glutamate receptor, metabotropic 7	Chr6: 110.595592	10.4791	7.9	Chr12: 14.876063	0.74539	50	4.23501e-11	0	0	1
10435767			Affy_10435767	predicted pseudogene	Chr16: 41.714680	8.12294	6.8	Chr3: 42.213854	0.745138	50	4.34748e-11	0	0	1
10507606	69216	11546	Ccdc23	coiled-coil domain containing 23	Chr4: 118.867986	7.83138	10.1	Chr4: 47.049014	-0.744922	50	4.4462e-11	0	0	1
10344570			Affy_10344570	Affymetrix Mouse Gene 1.0 ST probe set 10344570	ChrUn: 1.000000	8.22972	10.2	Chr18: 43.083463	0.744538	50	4.62697e-11	0	0	1
10343435			Affy_10343435	Affymetrix Mouse Gene 1.0 ST probe set 10343435	ChrUn: 1.000000	7.13364	8.4	Chr1: 57.882214	0.74437	50	4.70821e-11	0	0	1
10479975			Affy_10479975	Affymetrix Mouse Gene 1.0 ST probe set 10479975	Chr2: 6.997135	8.15392	9	Chr1: 57.882214	0.744322	50	4.73168e-11	0	0	1
10339816			Affy_10339816	Affymetrix Mouse Gene 1.0 ST probe set 10339816	ChrUn: 1.000000	8.28596	10.7	Chr18: 41.940683	0.74425	50	4.76708e-11	0	0	1
10446594			Affy_10446594	Affymetrix Mouse Gene 1.0 ST probe set 10446594	Chr17: 70.749474	7.42942	9.4	Chr19: 13.033814	0.74425	50	4.76708e-11	0	0	1
10484920	66461	11973	Ptpmt1	protein tyrosine phosphatase, mitochondrial 1	Chr2: 90.750870	9.4339	7.8	Chr4: 40.972606	-0.743986	50	4.89904e-11	0	0	1
10536216	66066	3045	Gng11	guanine nucleotide binding protein (G protein), gamma 11	Chr6: 3.953987	6.8423	8.5	Chr9: 29.748544	-0.743673	50	5.05946e-11	0	0	1
10344475			Affy_10344475	Affymetrix Mouse Gene 1.0 ST probe set 10344475	ChrUn: 1.000000	6.82754	11	Chr19: 11.170616	0.743193	50	5.31597e-11	0	0	1
10338060			Affy_10338060	Affymetrix Mouse Gene 1.0 ST probe set 10338060	ChrUn: 1.000000	5.45274	8.1	Chr4: 34.041018	-0.742929	50	5.46225e-11	0	0	1
10592942	214162	4338	Mll1	myeloid/lymphoid or mixed-lineage leukemia 1	Chr9: 44.611447	11.0493	10.5	Chr18: 57.593595	0.742857	50	5.50282e-11	0	0	1
10350896	11899	7233	Astn1	astrotactin 1	Chr1: 160.292487	12.1838	12	Chr4: 34.041018	0.742701	50	5.59186e-11	0	0	1
10381939	77097	64680	Tanc2	tetratricopeptide repeat, ankyrin repeat and coiled-coil containing 2	Chr11: 105.701957	10.6006	9.4	Chr18: 57.593595	0.742635	50	5.62974e-11	0	0	1
10597945	72309	9141	Tmem158	transmembrane protein 158	Chr9: 123.168175	9.69216	10.4	Chr19: 10.826463	-0.742065	50	5.96809e-11	0	0	1
10398354			Affy_10398354	Affymetrix Mouse Gene 1.0 ST probe set 10398354	Chr12: 110.869284	11.3122	7.7	Chr12: 14.876063	0.741585	50	6.26792e-11	0	0	1
10343159			Affy_10343159	Affymetrix Mouse Gene 1.0 ST probe set 10343159	ChrUn: 1.000000	6.98652	6.1	Chr18: 57.241643	0.741465	50	6.34508e-11	0	0	1
10514054	18028	4087	Nfib	nuclear factor I/B	Chr4: 81.941635	11.1101	11.5	Chr5: 47.188739	0.741465	50	6.34508e-11	0	0	1
10338957			Affy_10338957	Affymetrix Mouse Gene 1.0 ST probe set 10338957	ChrUn: 1.000000	6.87798	10.8	Chr9: 108.961891	0.741369	50	6.40745e-11	0	0	1
10356423	227334	32400	Usp40	ubiquitin specific peptidase 40	Chr1: 89.841696	8.29818	13.1	Chr1: 94.909763	0.740624	50	6.91087e-11	0	0	1
10595871	64085	49698	Clstn2	calsyntenin 2	Chr9: 97.344814	11.007	9.9	Chr18: 57.593595	0.74048	50	7.01252e-11	0	0	1
10422240	76965	14174	Slitrk1	SLIT and NTRK-like family, member 1	Chr14: 109.310404	10.8218	10.6	Chr4: 11.148380	0.739922	50	7.42015e-11	0	0	1
10478145	228852	9194	Ppp1r16b	protein phosphatase 1, regulatory (inhibitor) subunit 16B	Chr2: 158.491134	10.9372	11.6	Chr4: 11.148380	-0.739616	50	7.65281e-11	0	0	1
10395702	238161	3157	Akap6	A kinase (PRKA) anchor protein 6	Chr12: 53.800318	10.7758	13.3	Chr4: 40.972606	0.738223	50	8.80198e-11	0	0	1
10435765			Affy_10435765	predicted pseudogene	Chr16: 41.540558	8.55736	10.6	Chr12: 14.876063	0.738007	50	8.99432e-11	0	0	1
10525887	76809	50955	Bri3bp	Bri3 binding protein	Chr5: 125.921938	10.8679	6.8	Chr4: 11.148380	0.737455	50	9.504e-11	0	0	1
10343916			Affy_10343916	Affymetrix Mouse Gene 1.0 ST probe set 10343916	ChrUn: 1.000000	7.0823	10	Chr19: 7.347678	0.737287	50	9.66445e-11	0	0	1
10359080			Affy_10359080	Affymetrix Mouse Gene 1.0 ST probe set 10359080	Chr1: 157.775243	10.0361	11.1	Chr18: 43.083463	0.737239	50	9.71077e-11	0	0	1
10399265	17977	7859	Ncoa1	nuclear receptor coactivator 1	Chr12: 4.249183	11.0939	10.6	Chr4: 42.803506	0.737215	50	9.73401e-11	0	0	1
10511017	544678	89572	2010015L04Rik	RIKEN cDNA 2010015L04 gene	Chr4: 154.783367	8.11522	13	Chr7: 136.179208	0.737071	50	9.87452e-11	0	0	1
10504008	76959	5757	Chmp5	chromatin modifying protein 5	Chr4: 40.895322	10.7168	10.5	ChrX: 58.076164	-0.736999	50	9.94551e-11	0	0	1
10435748	320874		D930030D11Rik	RIKEN cDNA D930030D11 gene	Chr16: 41.207083	8.59392	8.2	Chr3: 42.213854	0.736975	50	9.96927e-11	0	0	1
10412667	19270	2129	Ptprg	protein tyrosine phosphatase, receptor type, G	Chr14: 12.386526	10.7254	12	Chr4: 34.041018	0.736879	50	1.00649e-10	0	0	1
10564527	11819	7628	Nr2f2	nuclear receptor subfamily 2, group F, member 2	Chr7: 77.496836	10.7239	9.3	Chr5: 46.470709	0.736591	50	1.03569e-10	0	0	1
10479887	57743	38481	Sec61a2	Sec61, alpha subunit 2 (S. cerevisiae)	Chr2: 5.789191	10.2966	11.8	Chr4: 28.249559	0.736351	50	1.06064e-10	0	0	1
10365518	103466	9571	Nt5dc3	5'-nucleotidase domain containing 3	Chr10: 86.241750	10.9369	10.6	Chr4: 34.041018	0.735942	50	1.10436e-10	0	0	1
10338484			Affy_10338484	Affymetrix Mouse Gene 1.0 ST probe set 10338484	ChrUn: 1.000000	7.10504	9.8	Chr18: 57.593595	0.734046	50	1.33082e-10	0	0	1
10439566	11964	1277	Atp6v1a	ATPase, H+ transporting, lysosomal V1 subunit A	Chr16: 44.085517	12.4485	9.7	Chr4: 34.041018	0.73395	50	1.34338e-10	0	0	1
10338366			Affy_10338366	Affymetrix Mouse Gene 1.0 ST probe set 10338366	ChrUn: 1.000000	8.5451	10.4	Chr7: 136.179208	0.733613	50	1.38823e-10	0	0	1
10546476	14924	31257	Magi1	membrane associated guanylate kinase, WW and PDZ domain containing 1	Chr6: 93.628029	9.96918	10.5	Chr4: 28.249559	0.733168	50	1.44979e-10	0	0	1
10557535	233878	8237	Sez6l2	seizure related 6 homolog like 2	Chr7: 134.094077	11.4805	11.3	Chr4: 34.041018	0.733061	50	1.465e-10	0	0	1
10528723	231051	46480	Mll3	myeloid/lymphoid or mixed-lineage leukemia 3	Chr5: 24.777616	10.3605	7.7	Chr18: 43.083463	0.732941	50	1.48221e-10	0	0	1
10608596	385550		Srsy	serine-rich, secreted, Y-linked	ChrY: 16.038325	5.15028	9.8	Chr1: 57.882214	-0.732941	50	1.48221e-10	0	0	1
10398344	353326	120261	Rtl1	retrotransposon-like 1	Chr12: 110.831042	8.29096	10.2	Chr14: 33.764826	0.732917	50	1.48568e-10	0	0	1
10516551	74648	81892	S100pbp	S100P binding protein	Chr4: 128.826616	9.84594	10.8	Chr4: 34.041018	-0.732581	50	1.535e-10	0	0	1
10515716	230676	49413	Szt2	seizure threshold 2	Chr4: 118.061233	8.889	10.2	Chr6: 52.193139	0.732509	50	1.54577e-10	0	0	1
10362314	19272	55693	Ptprk	protein tyrosine phosphatase, receptor type, K	Chr10: 27.794626	10.0442	11.7	Chr4: 42.803506	0.732317	50	1.57484e-10	0	0	1
10574985	330836	62496	Slc7a6	solute carrier family 7 (cationic amino acid transporter, y+ system), member 6	Chr8: 108.692775	9.10784	9	Chr6: 52.193139	0.732077	50	1.6119e-10	0	0	1
10356339	18582	1954	Pde6d	phosphodiesterase 6D, cGMP-specific, rod, delta	Chr1: 88.439590	11.6624	11.7	Chr5: 46.470709	-0.731909	50	1.63833e-10	0	0	1
10353947	56030	32428	Tmem131	transmembrane protein 131	Chr1: 36.849039	11.055	8	Chr8: 37.203159	0.731885	50	1.64213e-10	0	0	1
10591576	319899	83291	Dock6	dedicator of cytokinesis 6	Chr9: 21.604627	8.609	9.1	Chr17: 66.785539	0.731525	50	1.70028e-10	0	0	1
10342041			Affy_10342041	Affymetrix Mouse Gene 1.0 ST probe set 10342041	ChrUn: 1.000000	8.36398	10.6	Chr12: 14.876063	0.731068	50	1.77673e-10	0	0	1
10489936	11538	7617	Adnp	activity-dependent neuroprotective protein	Chr2: 168.006465	10.9801	10.5	ChrX: 135.887116	0.730726	50	1.83626e-10	0	0	1
10342674			Affy_10342674	Affymetrix Mouse Gene 1.0 ST probe set 10342674	ChrUn: 1.000000	6.03458	12	Chr7: 136.179208	0.73054	50	1.8693e-10	0	0	1
10338525			Affy_10338525	Affymetrix Mouse Gene 1.0 ST probe set 10338525	ChrUn: 1.000000	7.77772	7.8	Chr5: 16.221091	0.730132	50	1.94393e-10	0	0	1
10520544	100732	56565	Mapre3	microtubule-associated protein, RP/EB family, member 3	Chr5: 31.117128	12.0479	11.3	Chr4: 42.803506	0.73013	50	1.94429e-10	0	0	1
10599348	53623	37353	Gria3	glutamate receptor, ionotropic, AMPA3 (alpha 3	ChrX: 38.754533	11.8119	9.6	Chr4: 34.041018	0.730036	50	1.9619e-10	0	0	1
10430574	75729	123434	4933432B09Rik	RIKEN cDNA 4933432B09 gene	Chr15: 79.442801	8.09692	7.7	Chr17: 76.865457	0.729724	50	2.02137e-10	0	0	1
10509379	170707	12988	Usp48	ubiquitin specific peptidase 48	Chr4: 137.150104	9.8508	10.7	Chr4: 34.041018	0.729628	50	2.04001e-10	0	0	1
10554129	434198		B130024G19Rik	RIKEN cDNA B130024G19 gene	Chr7: 77.510045	8.02428	10.2	Chr19: 11.170616	0.729244	50	2.11621e-10	0	0	1
10590071			mir-26a-1	Affymetrix Mouse Gene 1.0 ST probe set 10590071	Chr9: 118.940914	6.99952	10.4	Chr4: 34.041018	0.729004	50	2.16519e-10	0	0	1
10436636	17968	3336	Ncam2	neural cell adhesion molecule 2	Chr16: 81.201016	11.5458	11.4	ChrX: 126.830238	0.728715	50	2.22538e-10	0	0	1
10357630	14270	52683	Srgap2	SLIT-ROBO Rho GTPase activating protein 2	Chr1: 133.185937	9.91808	10.6	Chr4: 34.041018	0.728451	50	2.28194e-10	0	0	1
10398338			mir-665	microRNA 665	Chr12: 110.824524	8.90764	7.5	Chr18: 57.593595	0.728403	50	2.29237e-10	0	0	1
10385234			Affy_10385234	predicted pseudogene	Chr11: 36.642700	8.95968	5.7	Chr4: 34.041018	0.727923	50	2.39915e-10	0	0	1
10513145	545622		Ptpn3	protein tyrosine phosphatase, non-receptor type 3	Chr4: 57.210287	9.149	10.1	Chr4: 42.803506	0.727707	50	2.44872e-10	0	0	1
10531796	72145	22855	Wdfy3	WD repeat and FYVE domain containing 3	Chr5: 102.264604	11.5202	11.1	Chr4: 34.041018	0.727395	50	2.52203e-10	0	0	1
10580955			Affy_10580955	Affymetrix Mouse Gene 1.0 ST probe set 10580955	Chr8: 98.280850	7.32878	9.1	Chr6: 53.558932	0.727371	50	2.52776e-10	0	0	1
10578017	100101427		Gm9911	predicted gene 9911	Chr8: 30.196953	7.44644	7.3	Chr18: 57.593595	0.727059	50	2.6033e-10	0	0	1
10506714	16975		Lrp8	low density lipoprotein receptor-related protein 8, apolipoprotein e receptor	Chr4: 107.474866	10.4542	8.6	Chr2: 83.092616	0.726867	50	2.65084e-10	0	0	1
10457733	56386	3506	B4galt6	UDP-Gal:betaGlcNAc beta 1,4-galactosyltransferase, polypeptide 6	Chr18: 20.844504	11.7933	10.3	ChrX: 135.887116	0.726524	50	2.7377e-10	0	0	1
10604671			Affy_10604671	predicted gene	ChrX: 53.408705	8.59704	13.1	Chr10: 9.133172	-0.726122	50	2.84291e-10	0	0	1
10343793			Affy_10343793	Affymetrix Mouse Gene 1.0 ST probe set 10343793	ChrUn: 1.000000	8.51142	9.2	Chr12: 14.876063	0.726074	50	2.85574e-10	0	0	1
10519855	12293	579	Cacna2d1	calcium channel, voltage-dependent, alpha2/delta subunit 1	Chr5: 15.876899	11.6127	11.3	Chr17: 66.785539	0.725138	50	3.11717e-10	0	0	1
10479607	72699	56785	Lime1	Lck interacting transmembrane adaptor 1	Chr2: 181.115940	8.72202	7.5	Chr2: 93.260017	0.72509	50	3.13117e-10	0	0	1
10550202	246792		Obox2	oocyte specific homeobox 2	Chr7: 0.257229	5.60544	7.5	Chr13: 101.266455	-0.725018	50	3.15228e-10	0	0	1
10579776	78514	12695	Arhgap10	Rho GTPase activating protein 10	Chr8: 79.774265	9.6405	13.2	Chr4: 34.041018	-0.724922	50	3.18063e-10	0	0	1
10380571	14710	11325	Gngt2	guanine nucleotide binding protein (G protein), gamma transducing activity polypeptide 2	Chr11: 95.703609	7.3027	9.3	ChrX: 56.488673	-0.724898	50	3.18776e-10	0	0	1
10542981	63986	37978	Gmfg	glia maturation factor, gamma	Chr6: 4.843352	8.31166	10.3	Chr17: 66.785539	-0.724802	50	3.21641e-10	0	0	1
10490061	76960	2714	Bcas1	breast carcinoma amplified sequence 1	Chr2: 170.172491	9.3925	10.1	Chr7: 136.179208	-0.724658	50	3.25985e-10	0	0	1
10338056			Affy_10338056	Affymetrix Mouse Gene 1.0 ST probe set 10338056	ChrUn: 1.000000	5.39804	7.5	Chr2: 117.118531	-0.724603	50	3.27647e-10	0	0	1
10346298	67876	6916	Coq10b	coenzyme Q10 homolog B (S. cerevisiae)	Chr1: 55.109614	9.6317	11.1	Chr4: 40.972606	-0.723979	50	3.47211e-10	0	0	1
10607250	77622	5344	Apex2	apurinic/apyrimidinic endonuclease 2	ChrX: 147.006048	8.56734	12.6	Chr19: 11.170616	0.723914	50	3.49323e-10	0	0	1
10424467	239510	9341	Phf20l1	PHD finger protein 20-like 1	Chr15: 66.409128	9.79906	9.6	Chr6: 48.929303	0.723721	50	3.55597e-10	0	0	1
10502284	214133	49498	Tet2	tet oncogene family member 2	Chr3: 133.126647	9.55268	9.9	Chr4: 34.041018	0.723409	50	3.66019e-10	0	0	1
10586505	235439	31207	Herc1	hect (homologous to the E6-AP (UBE3A) carboxyl terminus) domain and RCC1 (CHC1)-like domain (RLD) 1	Chr9: 66.198331	10.7587	18.1	Chr18: 57.593595	0.723313	50	3.69284e-10	0	0	1
10354472	14660	22726	Gls	glutaminase	Chr1: 52.223012	11.185	8.8	Chr8: 17.328896	0.723241	50	3.7175e-10	0	0	1
10506296			Affy_10506296	Affymetrix Mouse Gene 1.0 ST probe set 10506296	Chr4: 101.214186	6.98142	9.3	Chr6: 48.500578	0.722833	50	3.86022e-10	0	0	1
10338746			Affy_10338746	Affymetrix Mouse Gene 1.0 ST probe set 10338746	ChrUn: 1.000000	8.5329	8	Chr4: 34.041018	0.722737	50	3.89455e-10	0	0	1
10570144	54126	2895	Arhgef7	Rho guanine nucleotide exchange factor (GEF7)	Chr8: 11.728169	10.5949	12.2	Chr11: 100.224673	0.722686	50	3.91276e-10	0	0	1
10347669	16322	1652	Inha	inhibin alpha	Chr1: 75.503652	9.63538	6.9	Chr18: 57.593595	0.722641	50	3.92916e-10	0	0	1
10482448	24136	8868	Zeb2	zinc finger E-box binding homeobox 2	Chr2: 44.839252	11.0222	9.4	Chr4: 34.041018	0.722497	50	3.98162e-10	0	0	1
10522324	14400	20221	Gabrb1	gamma-aminobutyric acid (GABA) A receptor, subunit beta 1	Chr5: 72.091191	11.4982	17	Chr4: 34.041018	0.721818	50	4.23791e-10	0	0	1
10458251	81500	32544	Sil1	endoplasmic reticulum chaperone SIL1 homolog (S. cerevisiae)	Chr18: 35.426050	9.74552	10.1	Chr8: 17.328896	-0.721561	50	4.33908e-10	0	0	1
10417065	76108	10875	Rap2a	RAS related protein 2a	Chr14: 120.877666	10.2952	8.7	ChrX: 47.777147	0.721273	50	4.45503e-10	0	0	1
10364375	13014	79	Cstb	cystatin B	Chr10: 77.888415	9.67188	9.7	Chr4: 34.041018	-0.72108	50	4.53394e-10	0	0	1
10504891	230157	88695	Tmeff1	transmembrane protein with EGF-like and two follistatin-like domains 1	Chr4: 48.598065	10.7641	14.3	Chr4: 34.041018	-0.721032	50	4.55387e-10	0	0	1
10369948	104248	49307	Cabin1	calcineurin binding protein 1	Chr10: 75.108855	10.4544	12.8	Chr18: 36.279725	0.720838	50	4.63561e-10	0	0	1
10343590	99152	8359	Anapc2	anaphase promoting complex subunit 2	Chr2: 25.130110	7.63664	8.1	Chr18: 57.593595	0.720552	50	4.7578e-10	0	0	1
10398378			Affy_10398378	Affymetrix Mouse Gene 1.0 ST probe set 10398378	Chr12: 110.921204	7.91852	9.3	Chr7: 136.179208	0.720552	50	4.7578e-10	0	0	1
10406141	105246	82462	Brd9	bromodomain containing 9	Chr13: 74.075286	9.22564	10.7	Chr19: 10.826463	0.720522	50	4.77113e-10	0	0	1
10464672	245857	32372	Ssh3	slingshot homolog 3 (Drosophila)	Chr19: 4.261668	8.87496	10.3	Chr6: 52.193139	0.72036	50	4.84175e-10	0	0	1
10417269			Affy_10417269	Affymetrix Mouse Gene 1.0 ST probe set 10417269	ChrUn: 1.000000	8.1555	9	Chr17: 7.749637	0.719976	50	5.01388e-10	0	0	1
10523281	52398	56800	Sept11	septin 11	Chr5: 93.522477	11.2019	12.8	Chr18: 57.593595	0.719781	50	5.10343e-10	0	0	1
10393559	21858	2444	Timp2	tissue inhibitor of metalloproteinase 2	Chr11: 118.162375	12.1554	12.7	Chr4: 11.148380	0.719424	50	5.27145e-10	0	0	1
10412345	52552	11621	Parp8	poly (ADP-ribose) polymerase family, member 8	Chr13: 117.643720	9.93684	10.7	Chr9: 108.961891	0.719328	50	5.3175e-10	0	0	1
10382010	71833	55930	Dcaf7	DDB1 and CUL4 associated factor 7	Chr11: 105.898186	12.1581	13	Chr4: 34.041018	0.718961	50	5.49693e-10	0	0	1
10554969	23966	8034	Odz4	odd Oz/ten-m homolog 4 (Drosophila)	Chr7: 103.319754	10.266	8	Chr19: 32.713512	0.718865	50	5.54484e-10	0	0	1
10418096	71228	3486	Dlg5	discs, large homolog 5	Chr14: 24.952685	10.0527	12.9	Chr4: 120.078550	0.718439	50	5.76181e-10	0	0	1
10393320	217342	11113	Ube2o	ubiquitin-conjugating enzyme E2O	Chr11: 116.399067	10.9011	9	Chr4: 130.374402	0.718367	50	5.79933e-10	0	0	1
10589848	22221	8435	Ubp1	upstream binding protein 1	Chr9: 113.840287	10.3219	9.2	Chr6: 52.735547	0.718175	50	5.90051e-10	0	0	1
10515735	230676	49413	Szt2	seizure threshold 2	Chr4: 118.070719	8.98928	5.8	ChrX: 58.076164	0.717658	50	6.18161e-10	0	0	1
10508651	20970	7965	Sdc3	syndecan 3	Chr4: 130.348452	11.2805	9.7	Chr4: 34.041018	0.717359	50	6.34939e-10	0	0	1
10508069	14337	79330	Ftl2	ferritin light chain 2	Chr4: 125.181323	11.4193	16	Chr4: 34.041018	-0.717167	50	6.4596e-10	0	0	1
10338759			Affy_10338759	Affymetrix Mouse Gene 1.0 ST probe set 10338759	ChrUn: 1.000000	8.08332	9.9	Chr11: 44.227083	0.716687	50	6.74304e-10	0	0	1
10522889	494497	83169	BC037156	cDNA sequence BC037156	Chr5: 88.337804	5.18294	7.4	Chr4: 28.249559	-0.716615	50	6.78656e-10	0	0	1
10343242			Affy_10343242	Affymetrix Mouse Gene 1.0 ST probe set 10343242	ChrUn: 1.000000	8.15002	10.7	Chr4: 40.972606	0.716375	50	6.93353e-10	0	0	1
10558468	74004		Jakmip3	janus kinase and microtubule interacting protein 3	Chr7: 146.132413	8.73174	8.5	Chr6: 52.193139	0.71611	50	7.09866e-10	0	0	1
10338161			Affy_10338161	Affymetrix Mouse Gene 1.0 ST probe set 10338161	ChrUn: 1.000000	9.7245	8.5	Chr3: 153.986405	0.715942	50	7.20566e-10	0	0	1
10403796	218038	121585	Amph	amphiphysin	Chr13: 19.040240	12.0325	11.8	Chr17: 66.785539	0.715366	50	7.5842e-10	0	0	1
10412251	17993	1866	Ndufs4	NADH dehydrogenase (ubiquinone) Fe-S protein 4	Chr13: 115.078632	11.5676	6.7	Chr4: 11.148380	-0.715078	50	7.78042e-10	0	0	1
10338535			Affy_10338535	Affymetrix Mouse Gene 1.0 ST probe set 10338535	ChrUn: 1.000000	7.8106	8.9	Chr3: 153.986405	0.715006	50	7.83022e-10	0	0	1
10497752	52502	8632	Carhsp1	calcium regulated heat stable protein 1	Chr3: 33.903939	9.47012	13.1	Chr17: 66.785539	-0.714814	50	7.96448e-10	0	0	1
10605195	15161	3898	Hcfc1	host cell factor C1	ChrX: 71.188134	11.0276	9.6	Chr14: 56.241526	0.714814	50	7.96448e-10	0	0	1
10568131	67278	11563	2900092E17Rik	RIKEN cDNA 2900092E17 gene	Chr7: 134.158565	9.66952	10.6	ChrX: 58.076164	0.71455	50	8.15265e-10	0	0	1
10367305	237615	18227	Ankrd52	ankyrin repeat domain 52	Chr10: 127.814180	10.1178	13.8	Chr18: 43.083463	0.714406	50	8.25704e-10	0	0	1
10340405			Affy_10340405	Affymetrix Mouse Gene 1.0 ST probe set 10340405	ChrUn: 1.000000	6.3484	8.6	Chr18: 43.083463	0.713974	50	8.57783e-10	0	0	1
10539741	269774	75032	Aak1	AP2 associated kinase 1	Chr6: 86.799511	12.2937	8.5	Chr4: 34.041018	0.713782	50	8.72413e-10	0	0	1
10563295	14325	79330	Ftl1	ferritin light chain 1	Chr7: 52.713314	12.1099	12.8	Chr4: 34.041018	-0.713758	50	8.74259e-10	0	0	1
10341264			Affy_10341264	Affymetrix Mouse Gene 1.0 ST probe set 10341264	ChrUn: 1.000000	6.6376	11.2	Chr4: 120.078550	0.713709	50	8.77961e-10	0	0	1
10589329	270198	48288	Pfkfb4	6-phosphofructo-2-kinase/fructose-2,6-biphosphatase 4	Chr9: 108.893947	8.37536	9.8	ChrX: 61.595304	0.713613	50	8.85408e-10	0	0	1
10586967	639396		Gm7265	predicted gene 7265	Chr9: 72.539357	8.20824	9.9	Chr6: 48.929303	0.713517	50	8.92916e-10	0	0	1
10407481	56421	20579	Pfkp	phosphofructokinase, platelet	Chr13: 6.579120	11.2222	6.5	Chr2: 130.881867	0.713469	50	8.96692e-10	0	0	1
10495243	14866	658	Gstm5	glutathione S-transferase, mu 5	Chr3: 107.698757	11.1724	9.6	Chr4: 34.041018	-0.713277	50	9.11947e-10	0	0	1
10572109	70885	10029	Ints10	integrator complex subunit 10	Chr8: 71.317853	9.43396	10.9	Chr4: 28.249559	0.713253	50	9.13871e-10	0	0	1
10362633	19714	48147	Rev3l	REV3-like, catalytic subunit of DNA polymerase zeta RAD54 like (S. cerevisiae)	Chr10: 39.451966	9.77586	9.6	Chr14: 57.704959	0.713181	50	9.19666e-10	0	0	1
10502863	229949	76103	Ak5	adenylate kinase 5	Chr3: 152.125779	11.599	9.7	Chr17: 66.785539	0.712941	50	9.39234e-10	0	0	1
10398326	17263		Meg3	maternally expressed 3 (imprinted, non-coding transcript)	Chr12: 110.783828	11.9008	8.3	Chr7: 136.179208	0.712653	50	9.63233e-10	0	0	1
10560282	232906	35136	Grlf1	glucocorticoid receptor DNA binding factor 1	Chr7: 17.079822	11.6763	13	Chr4: 42.803506	0.712245	50	9.98223e-10	0	0	1
10344115			Affy_10344115	Affymetrix Mouse Gene 1.0 ST probe set 10344115	ChrUn: 1.000000	8.92034	8.8	Chr3: 153.986405	0.712101	50	1.01086e-09	0	0	1
10344250			Affy_10344250	Affymetrix Mouse Gene 1.0 ST probe set 10344250	ChrUn: 1.000000	6.36436	9.4	Chr12: 14.876063	0.712077	50	1.01298e-09	0	0	1
10515739	230676	49413	Szt2	seizure threshold 2	Chr4: 118.075002	8.70078	12.1	Chr5: 16.221091	0.712077	50	1.01298e-09	0	0	1
10540298	12661	21314	Chl1	cell adhesion molecule with homology to L1CAM	Chr6: 103.460870	10.9098	16.2	Chr4: 42.803506	0.711933	50	1.02578e-09	0	0	1
10426924	59033	68419	Slc4a8	solute carrier family 4 (anion exchanger), member 8	Chr15: 100.592178	9.93536	12.7	Chr14: 56.051954	0.711381	50	1.07631e-09	0	0	1
10424584	105841	28254	Dennd3	DENN/MADD domain containing 3	Chr15: 73.343090	8.1716	8.8	Chr18: 43.083463	0.710636	50	1.14813e-09	0	0	1
10454828	448986		Pnet-ps	prenatal ethanol induced mRNA, pseudogene	Chr18: 35.739977	7.87856	11.3	Chr12: 14.876063	0.710444	50	1.16738e-09	0	0	1
10352957	58175	2745	Rgs20	regulator of G-protein signaling 20	Chr1: 4.900050	9.04164	8.3	Chr13: 109.069838	-0.710396	50	1.17224e-09	0	0	1
10597182	235627	86422	Nbeal2	neurobeachin-like 2	Chr9: 110.527299	8.789	7.7	Chr9: 110.701161	0.710197	50	1.19259e-09	0	0	1
10417124	320268		B930095G15Rik	RIKEN cDNA B930095G15 gene	Chr14: 121.648244	11.5252	14.2	Chr4: 34.041018	0.709844	50	1.22953e-09	0	0	1
10503448	17389	55939	Mmp16	matrix metallopeptidase 16	Chr4: 17.780629	10.1125	10.3	Chr2: 121.412768	0.709604	50	1.25525e-09	0	0	1
10341660			Affy_10341660	Affymetrix Mouse Gene 1.0 ST probe set 10341660	ChrUn: 1.000000	5.82066	14	Chr18: 43.083463	0.709292	50	1.28944e-09	0	0	1
10457302	13831	32627	Epc1	enhancer of polycomb homolog 1 (Drosophila)	Chr18: 6.435949	9.61796	8.1	Chr4: 69.760185	0.709196	50	1.30014e-09	0	0	1
10581674	101943	6579	Sf3b3	splicing factor 3b, subunit 3	Chr8: 113.334139	10.6668	13.2	Chr4: 40.972606	0.708836	50	1.341e-09	0	0	1
10339486			Affy_10339486	Affymetrix Mouse Gene 1.0 ST probe set 10339486	ChrUn: 1.000000	6.1094	8.7	Chr4: 34.041018	0.708547	50	1.37456e-09	0	0	1
10453518	18189	21005	Nrxn1	neurexin I	Chr17: 90.433296	12.1703	21.6	Chr17: 91.559963	0.708427	50	1.38877e-09	0	0	1
10535866	24109	5153	Ubl3	ubiquitin-like 3	Chr5: 149.316218	11.3531	10.7	Chr2: 130.881867	-0.708331	50	1.40024e-09	0	0	1
10480492	12287	20184	Cacna1b	calcium channel, voltage-dependent, N type, alpha 1B subunit	Chr2: 24.461895	11.169	12.4	Chr4: 34.041018	0.708235	50	1.4118e-09	0	0	1
10571530	14107	66302	Fat1	FAT tumor suppressor homolog 1 (Drosophila)	Chr8: 46.020801	9.69144	13.1	Chr4: 34.041018	0.708235	50	1.4118e-09	0	0	1
10344031			Affy_10344031	Affymetrix Mouse Gene 1.0 ST probe set 10344031	ChrUn: 1.000000	7.63606	7.7	ChrX: 10.277026	0.708043	50	1.43519e-09	0	0	1
10497077			mir-186	Affymetrix Mouse Gene 1.0 ST probe set 10497077	Chr3: 157.207243	6.61028	8.9	Chr6: 48.500578	0.707851	50	1.45894e-09	0	0	1
10524312	209683		Ttc28	tetratricopeptide repeat domain 28	Chr5: 111.718142	9.27156	12.7	Chr16: 60.576913	0.707707	50	1.477e-09	0	0	1
10360542	66359	11956	Fam36a	family with sequence similarity 36, member A	Chr1: 180.252617	9.59954	10	Chr19: 3.413094	0.707683	50	1.48003e-09	0	0	1
10343847			Affy_10343847	Affymetrix Mouse Gene 1.0 ST probe set 10343847	ChrUn: 1.000000	6.43532	8.9	Chr18: 57.593595	0.707563	50	1.49527e-09	0	0	1
10341625			Affy_10341625	Affymetrix Mouse Gene 1.0 ST probe set 10341625	ChrUn: 1.000000	8.0191	10.8	Chr4: 34.041018	0.707347	50	1.52307e-09	0	0	1
10564235			Mir344	MI0005495 miR-344-2 stem-loop	Chr7: 69.084918	8.91968	13.4	Chr3: 153.986405	0.707131	50	1.55136e-09	0	0	1
10598750	23890	36174	Gpr34	G protein-coupled receptor 34	ChrX: 13.209264	6.44542	8	Chr18: 57.593595	-0.707107	50	1.55453e-09	0	0	1
10380815	26446	2089	Psmb3	proteasome (prosome, macropain) subunit, beta type 3	Chr11: 97.564748	12.1046	13.1	Chr5: 46.470709	-0.706939	50	1.57692e-09	0	0	1
10479950	14007	4783	Celf2	CUGBP, Elav-like family member 2	Chr2: 6.462915	12.4879	7.1	Chr4: 34.041018	0.706891	50	1.58337e-09	0	0	1
10343145			Affy_10343145	Affymetrix Mouse Gene 1.0 ST probe set 10343145	ChrUn: 1.000000	7.31812	11.9	Chr18: 57.593595	0.706411	50	1.64927e-09	0	0	1
10497051	320840	41447	Negr1	neuronal growth regulator 1	Chr3: 156.224758	12.237	14.5	Chr4: 34.041018	0.706331	50	1.66036e-09	0	0	1
10339611			Affy_10339611	Affymetrix Mouse Gene 1.0 ST probe set 10339611	ChrUn: 1.000000	9.78186	10.4	Chr3: 153.986405	0.706315	50	1.66275e-09	0	0	1
10462035	16832	55647	Ldhb	lactate dehydrogenase B	Chr19: 22.011773	11.3017	12	Chr10: 112.836908	-0.706026	50	1.70384e-09	0	0	1
10564017	493919		Snord115	Small nucleolar RNA, C/D Box 115 cluster	Chr7: 66.736589	9.11056	9.2	Chr18: 67.764493	0.705858	50	1.72824e-09	0	0	1
10495623	791377		Gm9916	predicted gene 9916	Chr3: 118.137688	8.64208	8.1	Chr18: 57.593595	0.70557	50	1.77084e-09	0	0	1
10479971	100038708		Gm10855	predicted gene 10855	Chr2: 6.855106	7.72018	9.2	Chr12: 14.876063	0.70533	50	1.8071e-09	0	0	1
10549097	16832	55647	Ldhb	lactate dehydrogenase B	Chr6: 142.438769	11.0461	11	Chr17: 68.421021	-0.705162	50	1.83289e-09	0	0	1
10468691	226251	40994	Ablim1	actin-binding LIM protein 1	Chr19: 57.107764	10.1089	7.7	Chr14: 57.704959	0.704946	50	1.86656e-09	0	0	1
10528482	269630		5031425E22Rik	RIKEN cDNA 5031425E22 gene	Chr5: 22.938740	8.4142	10.4	Chr19: 11.170616	0.704922	50	1.87034e-09	0	0	1
10370766	14431	32089	Gamt	guanidinoacetate methyltransferase	Chr10: 79.720901	9.65984	9.5	Chr4: 42.803506	-0.704826	50	1.88552e-09	0	0	1
10583759	67119	12084	Ccdc159	coiled-coil domain containing 159	Chr9: 21.731915	9.24544	13.1	Chr7: 136.179208	0.70461	50	1.9201e-09	0	0	1
10591781	68743	41281	Anln	anillin, actin binding protein	Chr9: 22.136456	8.76304	10	Chr17: 66.785539	-0.704394	50	1.95528e-09	0	0	1
10341767			Affy_10341767	Affymetrix Mouse Gene 1.0 ST probe set 10341767	ChrUn: 1.000000	7.86828	8.9	Chr13: 19.994020	0.704298	50	1.9711e-09	0	0	1
10343897			Affy_10343897	Affymetrix Mouse Gene 1.0 ST probe set 10343897	ChrUn: 1.000000	8.77632	6.8	Chr3: 153.986405	0.704202	50	1.98705e-09	0	0	1
10516789	19273	4168	Ptpru	protein tyrosine phosphatase, receptor type, U	Chr4: 131.324372	9.8537	11.9	Chr5: 46.470709	0.704202	50	1.98705e-09	0	0	1
10471953	11480	20391	Acvr2a	activin receptor IIA	Chr2: 48.669677	10.6759	18.6	Chr4: 42.803506	0.703914	50	2.03563e-09	0	0	1
10508619	80912	22830	Pum1	pumilio 1 (Drosophila)	Chr4: 130.219294	11.1655	8.2	Chr16: 51.442245	0.703875	50	2.04216e-09	0	0	1
10352926			Affy_10352926	Affymetrix Mouse Gene 1.0 ST probe set 10352926	Chr1: 3.534053	7.77672	12.1	Chr3: 153.986405	0.703866	50	2.04383e-09	0	0	1
10339639			Affy_10339639	Affymetrix Mouse Gene 1.0 ST probe set 10339639	ChrUn: 1.000000	7.69494	7.8	Chr18: 50.106591	0.703818	50	2.05207e-09	0	0	1
10420846	14365	23004	Fzd3	frizzled homolog 3 (Drosophila)	Chr14: 65.821175	10.6604	9.5	ChrX: 10.277026	0.703818	50	2.05207e-09	0	0	1
10435752	268890	20533	Lsamp	limbic system-associated membrane protein	Chr16: 41.533455	11.2328	9.5	Chr4: 34.041018	0.70369	50	2.07403e-09	0	0	1
10457834	319211	36142	Nol4	nucleolar protein 4	Chr18: 23.198283	9.85468	7.5	Chr7: 139.448712	0.703601	50	2.08952e-09	0	0	1
10372745	69181	48437	Dyrk2	dual-specificity tyrosine-(Y)-phosphorylation regulated kinase 2	Chr10: 118.296401	9.03	10.6	Chr10: 87.106143	0.703313	50	2.14045e-09	0	0	1
10398402			mir-495	Affymetrix Mouse Gene 1.0 ST probe set 10398402	Chr12: 110.956964	5.15752	8.4	Chr10: 9.133172	0.703193	50	2.16201e-09	0	0	1
10401320	11498	86950	Adam4	a disintegrin and metallopeptidase domain 4	Chr12: 82.520536	7.0284	16	Chr7: 136.179208	0.703193	50	2.16201e-09	0	0	1
10416533	108811	51651	Ccdc122	coiled-coil domain containing 122	Chr14: 77.436579	6.45398	8	Chr12: 107.634512	-0.702857	50	2.22348e-09	0	0	1
10398412			mir-300	Affymetrix Mouse Gene 1.0 ST probe set 10398412	Chr12: 110.962523	7.26498	9.3	Chr7: 136.179208	0.702641	50	2.26386e-09	0	0	1
10373684	625109	114484	Vmn2r86	vomeronasal 2, receptor 86	Chr10: 129.822871	7.26862	9.6	Chr12: 30.398065	0.702473	50	2.29574e-09	0	0	1
10457022	17196	1788	Mbp	myelin basic protein	Chr18: 82.644515	12.0424	8.1	ChrX: 58.076164	-0.702473	50	2.29574e-09	0	0	1
10341372			Affy_10341372	Affymetrix Mouse Gene 1.0 ST probe set 10341372	ChrUn: 1.000000	9.39982	9.7	Chr3: 38.788806	0.701969	50	2.39395e-09	0	0	1
10489190	53619	38217	Blcap	bladder cancer associated protein homolog (human)	Chr2: 157.382098	9.9667	11.9	Chr17: 76.865457	0.701914	50	2.40493e-09	0	0	1
10551883	22177	7986	Tyrobp	TYRO protein tyrosine kinase binding protein	Chr7: 31.198807	8.9724	16.5	Chr11: 16.853389	-0.701729	50	2.44209e-09	0	0	1
10606026	56364	3736	Zmym3	zinc finger, MYM-type 3	ChrX: 98.599724	10.7335	7.8	Chr4: 75.438626	0.701409	50	2.50752e-09	0	0	1
10455294	383348	44779	Kctd16	potassium channel tetramerisation domain containing 16	Chr18: 40.418042	10.7573	12	Chr10: 9.133172	0.701176	50	2.55629e-09	0	0	1
10583203	18689		Phxr4	per-hexamer repeat gene 4	Chr9: 13.234581	7.29798	11.1	Chr17: 76.865457	0.700936	50	2.60749e-09	0	0	1
10434067	77626	9813	Smpd4	sphingomyelin phosphodiesterase 4	Chr16: 17.619447	9.82264	7.5	Chr2: 130.881867	0.700744	50	2.64915e-09	0	0	1
10340838	231986	18291	Jazf1	JAZF zinc finger 1 transcriptional repressor	Chr6: 52.995915	9.13542	10	Chr3: 38.788806	0.700672	50	2.66493e-09	0	0	1
10584615	58235	2138	Pvrl1	poliovirus receptor-related 1	Chr9: 43.552659	10.1646	13.2	Chr5: 47.188739	0.700672	50	2.66493e-09	0	0	1
10338082			Affy_10338082	Affymetrix Mouse Gene 1.0 ST probe set 10338082	ChrUn: 1.000000	7.45872	8.6	Chr6: 52.193139	0.700648	50	2.67021e-09	0	0	1
10341593			Affy_10341593	Affymetrix Mouse Gene 1.0 ST probe set 10341593	ChrUn: 1.000000	7.3902	8.5	Chr1: 51.455542	0.700552	50	2.69143e-09	0	0	1
10567725	210162	19671	Zkscan2	zinc finger with KRAB and SCAN domains 2	Chr7: 130.621276	8.55134	7.5	Chr10: 9.133172	0.700312	50	2.74518e-09	0	0	1
10536405	18231	8284	Nxph1	neurexophilin 1	Chr6: 8.901602	7.93132	10.2	Chr6: 9.485705	0.700192	50	2.77243e-09	0	0	1
10584600			Affy_10584600	Affymetrix Mouse Gene 1.0 ST probe set 10584600	Chr9: 41.390349	8.64526	10.7	Chr2: 93.528207	0.700192	50	2.77243e-09	0	0	1
10423902	22762	8008	Zfpm2	zinc finger protein, multitype 2	Chr15: 40.486588	9.36796	8.1	Chr7: 31.220796	0.70012	50	2.7889e-09	0	0	1
10431659	16564	56761	Kif21a	kinesin family member 21A	Chr15: 90.763713	10.3265	9.9	Chr4: 42.803506	0.69976	50	2.87265e-09	0	0	1
10425430	213988	66194	Tnrc6b	trinucleotide repeat containing 6b	Chr15: 80.541743	10.5776	10.7	Chr18: 43.083463	0.699616	50	2.9068e-09	0	0	1
10373810	75219	34984	Dusp18	dual specificity phosphatase 18	Chr11: 3.795250	10.0748	11.3	Chr17: 68.421021	0.699568	50	2.91827e-09	0	0	1
10502299	18033	2971	Nfkb1	nuclear factor of kappa light polypeptide gene enhancer in B-cells 1, p105	Chr3: 135.018574	8.90294	8.5	Chr16: 11.886515	-0.699304	50	2.98213e-09	0	0	1
10383453	217366	17019	Lrrc45	leucine rich repeat containing 45	Chr11: 120.575287	8.69008	7.9	Chr2: 93.528207	0.699088	50	3.03534e-09	0	0	1
10340449			Affy_10340449	Affymetrix Mouse Gene 1.0 ST probe set 10340449	ChrUn: 1.000000	7.9611	7.3	Chr6: 48.500578	0.698848	50	3.09552e-09	0	0	1
10398336	723880		Mir540	microRNA 540	Chr12: 110.824281	9.23206	10.8	Chr4: 34.041018	0.698727	50	3.12603e-09	0	0	1
10413657	76485	32720	Glt8d1	glycosyltransferase 8 domain containing 1	Chr14: 31.814586	9.51538	10.1	Chr19: 10.826463	0.698727	50	3.12603e-09	0	0	1
10340826			Affy_10340826	Affymetrix Mouse Gene 1.0 ST probe set 10340826	ChrUn: 1.000000	7.47734	9.8	Chr4: 138.152371	0.698703	50	3.13216e-09	0	0	1
10344255			Affy_10344255	Affymetrix Mouse Gene 1.0 ST probe set 10344255	ChrUn: 1.000000	7.706	12.3	Chr4: 34.041018	0.698631	50	3.15064e-09	0	0	1
10606600	279653	18916	Pcdh19	protocadherin 19	ChrX: 130.122155	10.5797	10.9	Chr4: 55.060596	0.698439	50	3.2004e-09	0	0	1
10516221			Affy_10516221	Affymetrix Mouse Gene 1.0 ST probe set 10516221	Chr4: 123.579362	8.47054	10.5	Chr12: 14.876063	0.698007	50	3.31509e-09	0	0	1
10342362			Affy_10342362	Affymetrix Mouse Gene 1.0 ST probe set 10342362	ChrUn: 1.000000	6.4283	9.9	Chr18: 71.528335	0.697863	50	3.35417e-09	0	0	1
10517053	69539	19492	Trnp1	TMF1-regulated nuclear protein 1	Chr4: 133.047018	10.9022	12.2	Chr4: 43.209771	-0.697839	50	3.36073e-09	0	0	1
10450744	677333		Gm9713	predicted gene 9713	Chr17: 36.363757	7.84308	13.4	Chr17: 76.865457	-0.697791	50	3.37387e-09	0	0	1
10595496	20616	8429	Snap91	synaptosomal-associated protein 91	Chr9: 86.659232	12.5215	7.3	Chr16: 88.033027	0.697448	50	3.46931e-09	0	0	1
10340549			Affy_10340549	Affymetrix Mouse Gene 1.0 ST probe set 10340549	ChrUn: 1.000000	7.31012	7.9	Chr9: 110.701161	0.697431	50	3.47403e-09	0	0	1
10513139	545622		Ptpn3	protein tyrosine phosphatase, non-receptor type 3	Chr4: 57.207167	8.89604	7.3	Chr4: 42.803506	0.697359	50	3.49439e-09	0	0	1
10339646	211673	4687	Arfgef1	ADP-ribosylation factor guanine nucleotide-exchange factor 1(brefeldin A-inhibited)	Chr1: 10.139875	7.09258	13	Chr1: 55.184322	0.697263	50	3.52172e-09	0	0	1
10510725	269610	56712	Chd5	chromodomain helicase DNA binding protein 5	Chr4: 151.713071	10.8731	8.6	Chr4: 34.041018	0.696879	50	3.63305e-09	0	0	1
10338086			Affy_10338086	Affymetrix Mouse Gene 1.0 ST probe set 10338086	ChrUn: 1.000000	7.18476	6.9	Chr2: 180.825581	0.696855	50	3.64011e-09	0	0	1
10340456			Affy_10340456	Affymetrix Mouse Gene 1.0 ST probe set 10340456	ChrUn: 1.000000	6.85514	9.4	Chr3: 153.986405	0.696471	50	3.75495e-09	0	0	1
10459387	59050	5844	Nsa2	NSA2 ribosome biogenesis homolog (S. cerevisiae)	Chr18: 64.240419	5.83454	12.1	Chr4: 34.041018	-0.696375	50	3.78419e-09	0	0	1
10356800	110611	38035	Hdlbp	high density lipoprotein (HDL) binding protein	Chr1: 95.302517	11.1035	10.6	Chr4: 43.209771	0.696182	50	3.84331e-09	0	0	1
10603541			Affy_10603541	predicted gene	ChrX: 8.518978	4.7572	8.9	Chr4: 34.041018	-0.695846	50	3.94886e-09	0	0	1
10559681	232813	122892	Shisa7	shisa homolog 7 (Xenopus laevis)	Chr7: 4.780076	11.7204	8.6	Chr4: 45.502302	0.695839	50	3.95118e-09	0	0	1
10343004			Affy_10343004	Affymetrix Mouse Gene 1.0 ST probe set 10343004	ChrUn: 1.000000	7.53738	6.9	Chr18: 38.814807	0.695654	50	4.01039e-09	0	0	1
10543835	66075	9851	Chchd3	coiled-coil-helix-coiled-coil-helix domain containing 3	Chr6: 32.742227	10.4505	10.2	Chr6: 36.697330	-0.695438	50	4.08069e-09	0	0	1
10489343	30963	69153	Ptpla	protein tyrosine phosphatase-like (proline instead of catalytic arginine), member a	Chr2: 162.724513	7.98224	12.1	Chr4: 34.041018	-0.695246	50	4.14415e-09	0	0	1
10506500	329908		Usp24	ubiquitin specific peptidase 24	Chr4: 105.989077	9.88812	10.6	Chr4: 34.041018	0.69491	50	4.25744e-09	0	0	1
10398334			mir-337	Affymetrix Mouse Gene 1.0 ST probe set 10398334	Chr12: 110.824000	8.68036	6.8	Chr4: 34.041018	0.69455	50	4.38205e-09	0	0	1
10490510	23856	34139	Dido1	death inducer-obliterator 1	Chr2: 180.392669	9.7792	11.4	Chr4: 42.803506	0.69419	50	4.51009e-09	0	0	1
10463476	107250	12799	Kazald1	Kazal-type serine peptidase inhibitor domain 1	Chr19: 45.150629	7.43846	8.2	Chr1: 57.882214	-0.694142	50	4.52742e-09	0	0	1
10356177	227325	26722	Dner	delta/notch-like EGF-related receptor	Chr1: 84.366414	11.8577	11.8	Chr4: 34.041018	0.693798	50	4.65325e-09	0	0	1
10449415	319712		C230013L11Rik	RIKEN cDNA C230013L11 gene	Chr17: 28.311774	8.45782	8.3	Chr17: 90.816256	0.693709	50	4.68627e-09	0	0	1
10370950	11776	2926	Ap3d1	adaptor-related protein complex 3, delta 1 subunit	Chr10: 80.169701	11.9099	6	Chr17: 90.816256	0.693685	50	4.69525e-09	0	0	1
10557229	100134980		LOC100134980		Chr7: 130.138862	7.86368	11.5	Chr3: 42.213854	0.693445	50	4.78591e-09	0	0	1
10338037			Affy_10338037	Affymetrix Mouse Gene 1.0 ST probe set 10338037	ChrUn: 1.000000	5.67656	8.2	Chr4: 133.923340	-0.693396	50	4.80484e-09	0	0	1
10515731	230676	49413	Szt2	seizure threshold 2	Chr4: 118.066425	9.04142	9.4	Chr2: 80.455843	0.693342	50	4.82546e-09	0	0	1
10409526	212483	10399	Fam193b	family with sequence similarity 193, member B	Chr13: 55.640677	8.7719	10.1	Chr6: 52.193139	0.693157	50	4.89688e-09	0	0	1
10516211	595136	3347	Ndufs5	NADH dehydrogenase (ubiquinone) Fe-S protein 5	Chr4: 123.389954	9.52516	6.2	Chr4: 40.972606	-0.693133	50	4.90623e-09	0	0	1
10519770	26875	69111	Pclo	piccolo (presynaptic cytomatrix protein)	Chr5: 14.514918	11.8027	8.5	Chr18: 57.593595	0.692725	50	5.06787e-09	0	0	1
10441511			Affy_10441511	Affymetrix Mouse Gene 1.0 ST probe set 10441511	ChrUn: 1.000000	10.941	8.6	Chr3: 153.986405	0.692701	50	5.07753e-09	0	0	1
10420532	50769	4443	Atp8a2	ATPase, aminophospholipid transporter-like, class I, type 8A, member 2	Chr14: 60.266578	9.94686	17.1	Chr18: 57.593595	0.692653	50	5.09691e-09	0	0	1
10466410	107272	6973	Psat1	phosphoserine aminotransferase 1	Chr19: 15.979616	10.639	13	Chr1: 186.146230	-0.692413	50	5.19483e-09	0	0	1
10339301			Affy_10339301	Affymetrix Mouse Gene 1.0 ST probe set 10339301	ChrUn: 1.000000	9.40536	13.5	Chr12: 14.876063	0.691765	50	5.46814e-09	0	0	1
10558508	101631	19056	Pwwp2b	PWWP domain containing 2B	Chr7: 146.434381	8.96394	11.8	Chr4: 42.803506	-0.691741	50	5.47852e-09	0	0	1
10338704			Affy_10338704	Affymetrix Mouse Gene 1.0 ST probe set 10338704	ChrUn: 1.000000	6.7339	10.1	Chr18: 46.435493	0.691164	50	5.7332e-09	0	0	1
10339504			Affy_10339504	Affymetrix Mouse Gene 1.0 ST probe set 10339504	ChrUn: 1.000000	8.35988	7.7	Chr11: 44.552712	0.690972	50	5.82053e-09	0	0	1
10402444	192119	13251	Dicer1	dicer 1, ribonuclease type 3 (miRNA processing helicase)	Chr12: 105.925952	10.1071	8.4	Chr2: 113.408430	0.690948	50	5.83154e-09	0	0	1
10424485	239510	9341	Phf20l1	PHD finger protein 20-like 1	Chr15: 66.460487	8.54326	10.6	Chr2: 41.533578	0.690732	50	5.93146e-09	0	0	1
10557655	100043597	38213	Srcap	Snf2-related CREBBP activator protein	Chr7: 134.655541	11.0241	8.4	Chr18: 57.593595	0.69054	50	6.02163e-09	0	0	1
10473349	241525	100652	Ypel4	yippee-like 4 (Drosophila)	Chr2: 84.574361	9.9237	10.5	Chr4: 45.502302	0.690444	50	6.06719e-09	0	0	1
10589773	320429	45845	Trank1	tetratricopeptide repeat and ankyrin repeat containing 1	Chr9: 111.277324	10.3932	8.5	Chr6: 48.929303	0.690444	50	6.06719e-09	0	0	1
10397189	77219	39824	Ptgr2	prostaglandin reductase 2	Chr12: 85.626264	9.3687	7.4	Chr1: 186.146230	-0.690348	50	6.11308e-09	0	0	1
10544462	77574	8815	Fam115a	family with sequence similarity 115, member A	Chr6: 42.618001	11.4002	10.8	Chr4: 40.972606	0.690276	50	6.14771e-09	0	0	1
10529156	67661	15202	Ift172	intraflagellar transport 172 homolog (Chlamydomonas)	Chr5: 31.555650	9.2708	9.9	Chr19: 10.826463	0.690012	50	6.27628e-09	0	0	1
10344050			Affy_10344050	Affymetrix Mouse Gene 1.0 ST probe set 10344050	ChrUn: 1.000000	10.751	7.3	Chr10: 116.782072	0.689988	50	6.28809e-09	0	0	1
10344455			Affy_10344455	Affymetrix Mouse Gene 1.0 ST probe set 10344455	ChrUn: 1.000000	6.40348	9.1	Chr18: 43.083463	0.689796	50	6.38334e-09	0	0	1
10479274	12561	48044	Cdh4	cadherin 4	Chr2: 179.177183	10.5313	8.8	Chr16: 6.548996	0.689748	50	6.40736e-09	0	0	1
10340884			Affy_10340884	Affymetrix Mouse Gene 1.0 ST probe set 10340884	ChrUn: 1.000000	8.3283	8.1	Chr4: 34.041018	0.6897	50	6.43147e-09	0	0	1
10526675	78829	11390	Tsc22d4	TSC22 domain family, member 4	Chr5: 138.187224	8.77832	9.7	Chr19: 32.747207	-0.68958	50	6.49211e-09	0	0	1
10583773	235044	11229	BC018242	cDNA sequence BC018242	Chr9: 21.741477	12.2636	8.4	Chr4: 11.148380	0.689076	50	6.75273e-09	0	0	1
10498885	14800	20225	Gria2	glutamate receptor, ionotropic, AMPA2 (alpha 2)	Chr3: 80.488858	11.9493	9.6	Chr4: 34.041018	0.689004	50	6.79075e-09	0	0	1
10498707	386750	8955	Slitrk3	SLIT and NTRK-like family, member 3	Chr3: 72.852047	11.2582	8.1	Chr4: 13.764991	0.688812	50	6.89313e-09	0	0	1
10608705	18752	20602	Prkcg	protein kinase C, gamma	Chr7: 3.314054	12.7202	7.9	Chr4: 34.041018	0.688619	50	6.99696e-09	0	0	1
10340140			Affy_10340140	Affymetrix Mouse Gene 1.0 ST probe set 10340140	ChrUn: 1.000000	12.8312	8.2	Chr18: 57.593595	0.68842	50	7.10638e-09	0	0	1
10594967	208898	45443	Unc13c	unc-13 homolog C (C. elegans)	Chr9: 73.513345	10.9027	11.3	Chr1: 186.146230	-0.688379	50	7.12881e-09	0	0	1
10509645	69116	10804	Ubr4	ubiquitin protein ligase E3 component n-recognin 4	Chr4: 138.908508	10.8676	10.1	Chr18: 57.593595	0.688139	50	7.26299e-09	0	0	1
10361075	226844	56661	Mfsd7b	major facilitator superfamily domain containing 7B	Chr1: 192.848800	9.03438	7.3	Chr4: 34.041018	0.687515	50	7.62304e-09	0	0	1
10492180	24017		Rnf13	ring finger protein 13	Chr3: 57.539988	10.3403	11.2	Chr3: 57.627214	-0.687467	50	7.65142e-09	0	0	1
10398380			Affy_10398380	Affymetrix Mouse Gene 1.0 ST probe set 10398380	Chr12: 110.925008	6.48844	11.1	Chr18: 50.106591	0.687227	50	7.79482e-09	0	0	1
10462193	68194	122216	Ndufb4	NADH dehydrogenase (ubiquinone) 1 beta subcomplex 4	Chr19: 25.107622	12.5905	7.6	Chr7: 35.483869	-0.687107	50	7.86745e-09	0	0	1
10448192	624960		Gm6540	predicted gene 6540	Chr17: 22.057171	9.15988	11.4	Chr17: 76.865457	-0.687011	50	7.92602e-09	0	0	1
10365015	103406		Zfr2	zinc finger RNA binding protein 2	Chr10: 80.695921	9.70522	19.2	Chr4: 34.041018	0.686931	50	7.97484e-09	0	0	1
10493191			mir-9-1	Affymetrix Mouse Gene 1.0 ST probe set 10493191	Chr3: 88.019520	8.34922	9.6	Chr12: 14.876063	0.686843	50	8.0295e-09	0	0	1
10381187	11975	3795	Atp6v0a1	ATPase, H+ transporting, lysosomal V0 subunit A1	Chr11: 100.870769	12.9502	9.5	Chr4: 34.041018	0.686819	50	8.04439e-09	0	0	1
10561212	108075	2645	Ltbp4	latent transforming growth factor beta binding protein 4	Chr7: 28.090161	9.96472	11.9	Chr4: 34.041018	0.686267	50	8.394e-09	0	0	1
10604763	11867	4179	Arpc1b	actin related protein 2/3 complex, subunit 1B	ChrX: 57.298288	9.42934	10	Chr11: 44.552712	-0.686194	50	8.44064e-09	0	0	1
10342036			Affy_10342036	Affymetrix Mouse Gene 1.0 ST probe set 10342036	ChrUn: 1.000000	8.22374	8	Chr12: 14.876063	0.68581	50	8.69352e-09	0	0	1
10395466	238130	56680	Dock4	dedicator of cytokinesis 4	Chr12: 41.172640	10.9957	10.4	ChrX: 135.887116	0.685786	50	8.70956e-09	0	0	1
10526345	100609	6828	Nsun5	NOL1/NOP2/Sun domain family, member 5	Chr5: 135.845823	7.83298	10.6	Chr4: 40.972606	0.685635	50	8.81147e-09	0	0	1
10341186			Affy_10341186	Affymetrix Mouse Gene 1.0 ST probe set 10341186	ChrUn: 1.000000	7.9762	8.5	Chr3: 38.788806	0.685546	50	8.87148e-09	0	0	1
10478647	57138	10665	Slc12a5	solute carrier family 12, member 5	Chr2: 164.793754	11.9632	12.1	Chr18: 57.593595	0.685476	50	8.91967e-09	0	0	1
10478299	241764	41846	L3mbtl	l(3)mbt-like	Chr2: 162.769137	8.80142	14.9	Chr18: 57.593595	0.685354	50	9.00304e-09	0	0	1
10443095	240057	84739	Syngap1	synaptic Ras GTPase activating protein 1 homolog (rat)	Chr17: 27.094363	12.0623	10	Chr11: 99.510151	0.68533	50	9.01962e-09	0	0	1
10513082	242474	41841	Tmem245	transmembrane protein 245	Chr4: 56.893041	9.34034	15.8	Chr4: 45.502302	0.68513	50	9.15854e-09	0	0	1
10560551	53609	21391	Clasrp	CLK4-associating serine/arginine rich protein	Chr7: 20.166388	8.84108	8.6	Chr18: 57.593595	0.68497	50	9.27169e-09	0	0	1
10576090	22761	7606	Zfpm1	zinc finger protein, multitype 1	Chr8: 124.806039	9.61226	14	Chr4: 28.249559	-0.68497	50	9.27169e-09	0	0	1
10497663	241919	76320	Slc7a14	solute carrier family 7 (cationic amino acid transporter, y+ system), member 14	Chr3: 31.101832	12.2327	16.6	Chr4: 34.041018	0.684706	50	9.46073e-09	0	0	1
10516884	71787	49509	Trnau1ap	tRNA selenocysteine 1 associated protein 1	Chr4: 131.867407	9.18654	8.3	Chr6: 54.130744	-0.68453	50	9.58845e-09	0	0	1
10497343	100041785	3220	Gm16399	predicted pseudogene 16399	Chr3: 14.802353	8.4467	9.1	Chr2: 114.022897	-0.684226	50	9.81374e-09	0	0	1
10342767			Affy_10342767	Affymetrix Mouse Gene 1.0 ST probe set 10342767	ChrUn: 1.000000	7.96898	13.6	Chr2: 41.533578	0.683986	50	9.99485e-09	0	0	1
10421932	211712	10698	Pcdh9	protocadherin 9	Chr14: 94.285354	11.3394	9.5	Chr4: 34.041018	0.683282	50	1.0544e-08	0	0	1
10534531	22628	22725	Ywhag	tyrosine 3-monooxygenase/tryptophan 5-monooxygenase activation protein, gamma polypeptide	Chr5: 136.384279	12.2682	10.7	Chr5: 46.470709	0.682898	50	1.08556e-08	0	0	1
10437432	67824	41388	Nmral1	NmrA-like family domain containing 1	Chr16: 4.711317	8.77624	10.3	Chr17: 91.559963	-0.682641	50	1.10684e-08	0	0	1
10513152	545622		Ptpn3	protein tyrosine phosphatase, non-receptor type 3	Chr4: 57.231381	8.73604	9.8	Chr4: 28.249559	0.682609	50	1.10949e-08	0	0	1
10479596	229007	41874	Zgpat	zinc finger, CCCH-type with G patch domain	Chr2: 181.099633	9.00208	9.7	Chr12: 14.876063	0.682593	50	1.11087e-08	0	0	1
10339052			Affy_10339052	Affymetrix Mouse Gene 1.0 ST probe set 10339052	ChrUn: 1.000000	11.4871	7.1	Chr3: 153.986405	0.682089	50	1.15399e-08	0	0	1
10400413	56784	84805	Ralgapa1	Ral GTPase activating protein, alpha subunit 1	Chr12: 56.703886	10.772	8.3	Chr4: 42.803506	0.681993	50	1.16238e-08	0	0	1
10525381	56433	9433	Vps29	vacuolar protein sorting 29 (S. pombe)	Chr5: 122.804422	11.1332	6.6	Chr4: 40.972606	-0.681945	50	1.1666e-08	0	0	1
10467739	69534	11027	Avpi1	arginine vasopressin-induced 1	Chr19: 42.197765	9.13332	11.4	Chr4: 40.972606	-0.681729	50	1.18575e-08	0	0	1
10584589			mir-100	Affymetrix Mouse Gene 1.0 ST probe set 10584589	Chr9: 41.339508	6.05074	14.7	Chr4: 34.041018	0.681561	50	1.20085e-08	0	0	1
10606257			mir-384	microRNA 384	ChrX: 102.539621	5.91958	8.5	Chr12: 14.876063	0.681513	50	1.20519e-08	0	0	1
10340309			Affy_10340309	Affymetrix Mouse Gene 1.0 ST probe set 10340309	ChrUn: 1.000000	7.44288	9.1	Chr18: 49.191315	0.681441	50	1.21174e-08	0	0	1
10342848			Affy_10342848	Affymetrix Mouse Gene 1.0 ST probe set 10342848	ChrUn: 1.000000	6.8188	8.7	Chr4: 104.961979	0.681345	50	1.22053e-08	0	0	1
10594747	100038475		M5C1000I18Rik	RIKEN cDNA M5C1000I18 gene	Chr9: 67.606520	8.66942	11.5	Chr19: 10.826463	0.681097	50	1.24346e-08	0	0	1
10591622	319899	83291	Dock6	dedicator of cytokinesis 6	Chr9: 21.643797	9.75534	7.6	Chr5: 24.621789	0.68108	50	1.24499e-08	0	0	1
10568696	71007	18998	D7Ertd443e	DNA segment, Chr 7, ERATO Doi 443, expressed	Chr7: 141.457958	7.77184	9.6	Chr2: 55.266330	-0.680864	50	1.26535e-08	0	0	1
10398366	75745		Rian	RNA imprinted and accumulated in nucleus	Chr12: 110.895335	10.0625	8.4	Chr12: 14.876063	0.680816	50	1.26991e-08	0	0	1
10351998	100093628		Gm10520	predicted pseudogene	Chr1: 176.556515	6.76578	9.9	Chr18: 57.593595	0.680768	50	1.27449e-08	0	0	1
10508228	100177	5186	Zmym6	zinc finger, MYM-type 6	Chr4: 126.754627	9.35424	15.6	Chr19: 10.826463	0.680648	50	1.28601e-08	0	0	1
10448174	171230		Vmn1r231	vomeronasal 1 receptor 231	Chr17: 21.026155	4.79582	9.7	Chr4: 34.041018	-0.680096	50	1.34028e-08	0	0	1
10438456	208158	11763	Map6d1	MAP6 domain containing 1	Chr16: 20.235321	10.4663	8.5	Chr5: 47.188739	-0.680072	50	1.34269e-08	0	0	1
10479973	791270		Gm10115	predicted gene 10115	Chr2: 6.871752	7.76452	8.3	Chr12: 14.876063	0.67988	50	1.36209e-08	0	0	1
10500089			Affy_10500089	ncrna:snoRNA chromosome:NCBIM37:2:32077490:32077574:1	Chr3: 94.894547	7.101	11	Chr12: 14.876063	0.67988	50	1.36209e-08	0	0	1
10604375	30878	8498	Apln	apelin	ChrX: 45.378323	9.31766	12	Chr4: 55.060596	-0.67964	50	1.38672e-08	0	0	1
10340768			Affy_10340768	Affymetrix Mouse Gene 1.0 ST probe set 10340768	ChrUn: 1.000000	6.70938	7.9	Chr6: 48.500578	0.679328	50	1.41936e-08	0	0	1
10349480	226412	9108	R3hdm1	R3H domain 1 (binds single-stranded nucleic acids)	Chr1: 129.999883	11.9097	7.7	Chr19: 13.033814	0.679304	50	1.4219e-08	0	0	1
10502881	26938	8079	St6galnac5	ST6 (alpha-N-acetyl-neuraminyl-2,3-beta-galactosyl-1,3)-N-acetylgalactosaminide alpha-2,6-sialyltransferase 5	Chr3: 152.482850	11.4344	7.7	Chr12: 105.632190	0.679256	50	1.427e-08	0	0	1
10581558	27370	37420	Rps26	ribosomal protein S26	Chr8: 109.963024	11.8189	11.4	Chr4: 34.041018	-0.679256	50	1.427e-08	0	0	1
10376339	103836	9889	Zfp692-ps	zinc finger protein 692, pseudogene	Chr11: 58.120571	9.48988	7.9	Chr18: 71.528335	0.679064	50	1.44754e-08	0	0	1
10474201	16909	4072	Lmo2	LIM domain only 2	Chr2: 103.810380	9.71662	15.1	Chr19: 13.033814	-0.67896	50	1.45876e-08	0	0	1
10434643	26446	2089	Psmb3	proteasome (prosome, macropain) subunit, beta type 3	Chr16: 21.896579	12.323	12	Chr5: 46.470709	-0.678824	50	1.47362e-08	0	0	1
10565612	66273	11658	1810020D17Rik	RIKEN cDNA 1810020D17 gene	Chr7: 104.668260	8.50406	12.4	Chr4: 34.041018	-0.678655	50	1.49213e-08	0	0	1
10386844	69747	15565	Zswim7	zinc finger, SWIM-type containing 7	Chr11: 62.080732	8.31282	12	Chr17: 91.559963	-0.678487	50	1.51086e-08	0	0	1
10561673	101809	28061	Spred3	sprouty-related, EVH1 domain containing 3	Chr7: 29.943848	9.81018	9.5	Chr7: 139.448712	0.678312	50	1.53069e-08	0	0	1
10438220	80733	113791	Car15	carbonic anhydrase 15	Chr16: 17.835369	8.68688	12.5	Chr6: 54.130744	0.678271	50	1.53526e-08	0	0	1
10534056	15456		Hpvc-ps	human papillomavirus 18 E5 central sequence motif, pseudogene	Chr5: 130.061206	7.18898	9.7	Chr2: 93.528207	0.678151	50	1.54898e-08	0	0	1
Funding for The GeneNetwork: NIAAA (U01AA13499, U24AA13513), NIDA, NIMH, and NIAAA (P20-DA21131), NCI MMHCC (U01CA105417), and NCRR (U01NR 105417)
PLEASE RETAIN DATA SOURCE INFORMATION WHENEVER POSSIBLE
