# Supplementary material for: Neuroinformatic analyses of common and distinct genetic components associated with major neuropsychiatric disorders
Source: Front Neurosci. 2014 Nov 6;8:331. doi: 10.3389/fnins.2014.00331 (PMC4222236; doi:10.3389/fnins.2014.00331)
Supplement: Supplementary file 1 [file DataSheet1.ZIP › Supplementary Material/112662_Fenckova_Table_7.XLSX]

## Sheet: GO_PC02_47% vs Amygdala databas
GO analysis of Master PC02_top-500 spearman's rank associated genes
Alttoa et al., Neuroinformatic Analyses of Common and Distinct Molecular Networks Associated with Major Neuropsychiatric Disorders (2014), presented as part of the Research Topic “Collaborative mining of public data resources in neuroinformatics” hosted
Significantly enriched GO categories using the gene list from the Supplementary Table 4
Analysis was performed using the WebGestalt webtool, available at: http://bioinfo.vanderbilt.edu/webgestalt/analysis.php
Date : July 02, 2014
GO Category	Enrichment Significance (adjusted)
GO:0051179	6.23e-05
GO:0006810	6.23e-05
GO:0051234	6.23e-05
GO:0008152	0.001
GO:0009056	0.001
GO:0071702	0.0013
GO:0051641	0.0014
GO:1901575	0.0014
GO:0044710	0.0014
GO:0033036	0.0018
GO:0003824	0.0006
GO:0022892	0.0079
GO:0022891	0.0126
GO:0005215	0.0215
GO:0003727	0.0215
GO:0015075	0.0215
GO:0022857	0.0215
GO:0019904	0.0283
GO:0015141	0.0401
GO:0004345	0.0401
GO:0005623	8.39e-13
GO:0044464	8.39e-13
GO:0044424	2.39e-12
GO:0005622	3.79e-12
GO:0005737	1.3e-11
GO:0044444	1.84e-09
GO:0043229	1.84e-09
GO:0043226	2.27e-09
GO:0043231	6.3e-08
GO:0043227	7.3e-08
