# Supplementary material for: Neuroinformatic analyses of common and distinct genetic components associated with major neuropsychiatric disorders
Source: Front Neurosci. 2014 Nov 6;8:331. doi: 10.3389/fnins.2014.00331 (PMC4222236; doi:10.3389/fnins.2014.00331)
Supplement: Supplementary file 1 [file DataSheet1.ZIP › Supplementary Material/112662_Fenckova_Table_8.XLS]

## Sheet: Sheet1
Master_PC02 (47% of total variance) vs Amygdala database - top 500 Spearman's correlations
Alttoa et al., Neuroinformatic Analyses of Common and Distinct Molecular Networks Associated with Major Neuropsychiatric Disorders (2014), presented as part of the Research Topic “Collaborative mining of public data resources in neuroinformatics” hosted
Database : INIA Amygdala Cohort Affy MoGene 1.0 ST (Mar11) RMA
Date : July 02, 2014
Record ID	Gene ID	Homologene ID	Symbol	Description	Location (Chr: Mb)	Mean Expr	Max LRS	Max LRS Location (Chr: Mb)	Sample rho	N Cases	Sample p(rho)	Lit Corr	Tissue rho	Tissue p(rho)
10457853	225280	45426	Ino80c	INO80 complex subunit C	Chr18: 24.263262	9.38042	11.3	Chr3: 42.213854	0.912293	50	0	0	0	1
10531286	22334	37765	Vdac2	voltage-dependent anion channel 2	Chr5: 92.189719	11.095	13.4	Chr12: 59.053626	0.908283	50	0	0	0	1
10552632	243961	22949	Shank1	SH3/ankyrin domain gene 1	Chr7: 51.568077	11.874	9.5	Chr19: 32.747207	-0.905066	50	0	0	0	1
10543737	54160	56292	Copg2	coatomer protein complex, subunit gamma 2	Chr6: 30.698313	10.7877	9.8	Chr3: 42.213854	0.902761	50	0	0	0	1
10456021	12322	56577	Camk2a	calcium/calmodulin-dependent protein kinase II alpha	Chr18: 61.085286	13.6941	12.8	Chr19: 32.747207	-0.901152	50	0	0	0	1
10605370	17524	1826	Mpp1	membrane protein, palmitoylated	ChrX: 72.355072	9.65948	11.2	Chr3: 41.397765	0.896855	50	0	0	0	1
10605338	14381	37906	G6pdx	glucose-6-phosphate dehydrogenase X-linked	ChrX: 71.654825	9.98808	11.4	Chr19: 32.747207	0.896158	50	0	0	0	1
10437541	27426	8466	Nagpa	N-acetylglucosamine-1-phosphodiester alpha-N-acetylglucosaminidase	Chr16: 5.195381	8.97972	10.4	Chr3: 42.213854	0.895438	50	0	0	0	1
10356628	208727	55946	Hdac4	histone deacetylase 4	Chr1: 93.829311	10.3838	12.8	Chr3: 42.213854	-0.89455	50	0	0	0	1
10415030	69089	31281	Oxa1l	oxidase assembly 1-like	Chr14: 54.980376	10.8459	16.8	Chr3: 41.397765	0.887011	50	0	0	0	1
10428089	223473	41586	Nipal2	NIPA-like domain containing 2	Chr15: 34.502554	8.32256	8.5	Chr12: 59.053626	0.880624	50	0	0	0	1
10517263	76824	10472	Fam54b	family with sequence similarity 54, member B	Chr4: 134.081477	9.82028	13.3	Chr5: 44.449244	0.879544	50	0	0	0	1
10431300	223774	91150	Alg12	asparagine-linked glycosylation 12 homolog (yeast, alpha-1,6-mannosyltransferase)	Chr15: 88.635673	9.40326	10.6	Chr12: 59.053626	0.876951	50	0	0	0	1
10437765	223978	10142	Cpped1	calcineurin-like phosphoesterase domain containing 1	Chr16: 11.803797	9.909	13.5	Chr3: 42.213854	0.876519	50	0	0	0	1
10596880	12217	31161	Bsn	bassoon	Chr9: 107.998354	11.0366	11.1	Chr2: 152.495772	-0.876038	50	0	0	0	1
10575129	116733	69132	Vps4a	vacuolar protein sorting 4a (yeast)	Chr8: 109.555226	10.5869	17.9	Chr12: 59.053626	0.874286	50	0	0	0	1
10527012	16848	22475	Lfng	LFNG O-fucosylpeptide 3-beta-N-acetylglucosaminyltransferase	Chr5: 141.083295	9.0967	13.3	Chr3: 42.213854	0.874022	50	0	0	0	1
10407766	56048	31386	Lgals8	lectin, galactose binding, soluble 8	Chr13: 12.531686	9.4037	10.1	Chr3: 42.213854	0.873325	50	0	0	0	1
10436830	15976	49242	Ifnar2	interferon (alpha and beta) receptor 2	Chr16: 91.373144	9.29644	14	Chr12: 57.107314	0.871642	50	0	0	0	1
10364280	108705	3203	Pttg1ip	pituitary tumor-transforming 1 interacting protein	Chr10: 77.044465	9.8171	10.4	Chr12: 60.071016	0.870996	50	0	0	0	1
10495359	229725	9032	Clcc1	chloride channel CLIC-like 1	Chr3: 108.457165	9.95284	10.6	Chr12: 59.053626	0.870276	50	0	0	0	1
10384725	19696	2182	Rel	reticuloendotheliosis oncogene	Chr11: 23.641729	8.61762	10.6	Chr3: 41.397765	0.870156	50	0	0	0	1
10408870	67046	9538	Tbc1d7	TBC1 domain family, member 7	Chr13: 43.247113	9.17994	14.8	Chr12: 59.053626	0.869124	50	0	0	0	1
10374202	432530	41419	Adcy1	adenylate cyclase 1	Chr11: 6.963492	11.2309	11.3	Chr12: 59.053626	-0.868067	50	0	0	0	1
10521471	269643	36386	Ppp2r2c	protein phosphatase 2 (formerly 2A), regulatory subunit B (PR 52), gamma isoform	Chr5: 37.259809	12.2433	12.1	Chr18: 9.902164	-0.867416	50	0	0	0	1
10512739	22590	37298	Xpa	xeroderma pigmentosum, complementation group A	Chr4: 46.168219	8.4564	9.8	Chr3: 41.397765	0.867395	50	0	0	0	1
10434880	27281	8452	Hrasls	HRAS-like suppressor	Chr16: 29.209781	9.07674	15.4	Chr3: 42.213854	0.866531	50	0	0	0	1
10506188	72157	1979	Pgm2	phosphoglucomutase 2	Chr4: 99.602085	10.1262	9	Chr3: 42.213854	0.863962	50	0	0	0	1
10445826	56738	129502	Mocs1	molybdenum cofactor synthesis 1	Chr17: 49.567767	8.83904	12.8	Chr12: 59.053626	0.863622	50	0	0	0	1
10382852	69900	11517	Mfsd11	major facilitator superfamily domain containing 11	Chr11: 116.715329	9.54302	9.6	Chr19: 32.747207	0.862809	50	0	0	0	1
10440238	106338	65358	Nsun3	NOL1/NOP2/Sun domain family member 3	Chr16: 62.732271	9.95536	13.6	Chr3: 46.613439	0.862185	50	0	0	0	1
10392374	140723	15424	Cacng5	calcium channel, voltage-dependent, gamma subunit 5	Chr11: 107.735919	9.67342	12.9	Chr12: 59.053626	0.862137	50	0	0	0	1
10522589	57357	41385	Srd5a3	steroid 5 alpha-reductase 3	Chr5: 76.569302	10.1229	14.5	Chr3: 42.213854	0.858848	50	0	0	0	1
10455912	66307	9361	Isoc1	isochorismatase domain containing 1	Chr18: 58.819129	10.6236	9.9	Chr3: 39.719815	0.85762	50	0	0	0	1
10546631	232288	14916	Frmd4b	FERM domain containing 4B	Chr6: 97.236861	9.07104	9.2	Chr19: 32.747207	0.857431	50	0	0	0	1
10576403	382038	8859	Urb2	URB2 ribosome biogenesis 2 homolog (S. cerevisiae)	Chr8: 126.547373	9.95556	9.1	Chr3: 42.213854	0.857287	50	0	0	0	1
10391612	217218		Atxn7l3	ataxin 7-like 3	Chr11: 102.152979	10.6996	11	Chr2: 107.305293	-0.857239	50	0	0	0	1
10369379	71279	56805	Slc29a3	solute carrier family 29 (nucleoside transporters), member 3	Chr10: 60.174820	9.5864	9.5	ChrX: 54.787687	0.857167	50	0	0	0	1
10478341	245866	9335	Ift52	intraflagellar transport 52 homolog (Chlamydomonas)	Chr2: 162.843208	9.5877	15.1	Chr12: 59.053626	0.857071	50	0	0	0	1
10602068	23947	8028	Mid2	midline 2	ChrX: 137.199495	10.1289	9.2	Chr11: 50.558768	0.855366	50	0	0	0	1
10381006	21833	37747	Thra	thyroid hormone receptor alpha	Chr11: 98.603187	13.064	15.1	Chr3: 41.397765	-0.85479	50	0	0	0	1
10390780	268481	17556	Krt222	keratin 222	Chr11: 99.094075	9.84954	12.2	Chr18: 9.902164	0.854742	50	0	0	0	1
10559343	210274	83270	Shank2	SH3/ankyrin domain gene 2	Chr7: 151.361798	10.0071	12.3	Chr5: 44.449244	-0.853998	50	0	0	0	1
10430711	20524	4637	Slc25a17	solute carrier family 25 (mitochondrial carrier, peroxisomal membrane protein), member 17	Chr15: 81.149345	9.85786	11.3	Chr19: 32.747207	0.852677	50	0	0	0	1
10401781	20773	21610	Sptlc2	serine palmitoyltransferase, long chain base subunit 2	Chr12: 88.648839	10.0707	11.8	Chr3: 45.974817	0.851236	50	0	0	0	1
10443089	240057	84739	Syngap1	synaptic Ras GTPase activating protein 1 homolog (rat)	Chr17: 27.089507	12.3057	9.9	Chr3: 42.213854	-0.850948	50	0	0	0	1
10541695	14792	14678	Lpcat3	lysophosphatidylcholine acyltransferase 3	Chr6: 124.613146	9.79038	10.8	Chr12: 59.053626	0.84922	50	0	0	0	1
10430145	93686	49375	Rbfox2	RNA binding protein, fox-1 homolog 2	Chr15: 76.912769	10.9236	13.5	Chr3: 45.974817	-0.84876	50	0	0	0	1
10516007	230709	4277	Zmpste24	zinc metallopeptidase, STE24 homolog (S. cerevisiae)	Chr4: 120.731843	9.80432	14.3	Chr12: 59.053626	0.848355	50	0	0	0	1
10520638	381629	15412	Apr3	apoptosis-related protein 3 (human chromosome 2 open reading frame 28)	Chr5: 31.350844	11.5812	10.5	Chr2: 107.305293	0.848211	50	0	0	0	1
10400941	66375	9350	Dhrs7	dehydrogenase/reductase (SDR family) member 7	Chr12: 73.751340	8.94738	10.9	Chr3: 41.397765	0.848043	50	0	0	0	1
10437191	93961	13230	B3galt5	UDP-Gal:betaGlcNAc beta 1,3-galactosyltransferase, polypeptide 5	Chr16: 96.502639	9.39018	11.6	Chr19: 32.747207	0.847515	50	0	0	0	1
10402268	19141	38075	Lgmn	legumain	Chr12: 103.632304	10.8287	13.8	Chr3: 46.613439	0.846891	50	0	0	0	1
10363161	268567	18700	Tmem229b	transmembrane protein 229B	Chr10: 53.194770	9.5875	10.3	Chr12: 59.053626	0.846843	50	0	0	0	1
10438517	208624	4228	Alg3	asparagine-linked glycosylation 3 homolog (yeast, alpha-1,3-mannosyltransferase)	Chr16: 20.605545	10.5123	12.6	Chr3: 41.397765	0.846747	50	0	0	0	1
10578300	54384	99732	Mtmr7	myotubularin related protein 7	Chr8: 41.635513	10.121	13.5	Chr3: 39.719815	0.846218	50	0	0	0	1
10338076			Affy_10338076	Affymetrix Mouse Gene 1.0 ST probe set 10338076	ChrUn: 1.000000	10.2472	10.9	Chr12: 59.053626	0.846098	50	0	0	0	1
10507500	14664	5050	Slc6a9	solute carrier family 6 (neurotransmitter transporter, glycine), member 9	Chr4: 117.507111	11.4147	10.2	Chr2: 55.266330	0.845474	50	0	0	0	1
10404965	218215	27092	Rnf144b	ring finger protein 144B	Chr13: 47.218089	9.41212	11.1	Chr18: 9.902164	0.845402	50	0	0	0	1
10394892	54451	6499	Cpsf3	cleavage and polyadenylation specificity factor 3	Chr12: 21.292260	10.1962	10.4	Chr12: 15.739387	0.844874	50	0	0	0	1
10353479	116837	69176	Rims1	regulating synaptic membrane exocytosis 1	Chr1: 22.276332	10.999	9.5	Chr2: 107.305293	-0.844778	50	0	0	0	1
10461459	54525	20889	Syt7	synaptotagmin VII	Chr19: 10.463973	10.8949	8.4	ChrX: 54.787687	-0.844178	50	0	0	0	1
10460423	20743	48482	Sptbn2	spectrin beta, non-erythrocytic 2	Chr19: 4.711223	11.1756	10.4	Chr2: 152.495772	-0.843842	50	0	0	0	1
10427428	106064	27085	AW549877	expressed sequence AW549877	Chr15: 3.932035	9.78386	8.9	Chr19: 32.747207	0.843529	50	0	0	0	1
10584700	13478	1058	Dpagt1	dolichyl-phosphate (UDP-N-acetylglucosamine) acetylglucosaminephosphotransferase 1 (GlcNAc-1-P transferase)	Chr9: 44.134928	8.9646	12.8	Chr3: 41.397765	0.843409	50	0	0	0	1
10382104			Affy_10382104	Affymetrix Mouse Gene 1.0 ST probe set 10382104	Chr11: 106.362307	12.1478	9.4	Chr3: 54.081736	-0.843265	50	0	0	0	1
10381603	57265	20377	Fzd2	frizzled homolog 2 (Drosophila)	Chr11: 102.465766	9.33178	14.2	Chr12: 57.107314	0.842641	50	0	0	0	1
10567589	76179	44504	Usp31	ubiquitin specific peptidase 31	Chr7: 128.785946	10.409	10.1	Chr12: 59.053626	-0.842209	50	0	0	0	1
10578138	22428	4792	Dctn6	dynactin 6	Chr8: 35.153474	11.5472	14.5	Chr12: 57.107314	0.842181	50	0	0	0	1
10608689			Affy_10608689	5.8S ribosomal RNA like sequence	Chr18: 73.693121	11.655	8.1	Chr18: 9.489144	-0.842065	50	0	0	0	1
10356577	67444	31525	Ilkap	integrin-linked kinase-associated serine/threonine phosphatase 2C	Chr1: 93.270438	9.4777	13.9	Chr12: 59.053626	-0.841729	50	0	0	0	1
10464659	19367	32118	Rad9	RAD9 homolog (S. pombe)	Chr19: 4.195196	8.59594	9.9	Chr19: 32.747207	0.841489	50	0	0	0	1
10561516	18036	37631	Nfkbib	nuclear factor of kappa light polypeptide gene enhancer in B-cells inhibitor, beta	Chr7: 29.543270	10.5733	19.2	Chr3: 42.213854	0.841341	50	0	0	0	1
10601778	71703	9588	Armcx3	armadillo repeat containing, X-linked 3	ChrX: 131.291136	9.90556	10.6	Chr14: 120.110880	0.840696	50	0	0	0	1
10389882	67684	75056	Luc7l3	LUC7-like 3 (cAMP regulatory element-associated protein 1)	Chr11: 94.152451	10.2296	18.1	Chr12: 59.053626	-0.84012	50	0	0	0	1
10446965	240168	15019	Rasgrp3	RAS, guanyl releasing protein 3	Chr17: 75.864953	8.81548	9.7	Chr18: 15.797207	0.839784	50	0	0	0	1
10550514	384569	20563	Nova2	neuro-oncological ventral antigen 2	Chr7: 19.510698	11.0203	9.1	ChrX: 54.787687	-0.839496	50	0	0	0	1
10397094	19164	7186	Psen1	presenilin 1	Chr12: 85.029122	10.3704	9	Chr12: 57.107314	0.83928	50	0	0	0	1
10505894	66902	1838	Mtap	methylthioadenosine phosphorylase	Chr4: 88.781566	8.12664	7.6	Chr18: 15.797207	0.839208	50	0	0	0	1
10379891	53892	31185	Ppm1d	protein phosphatase 1D magnesium-dependent, delta isoform	Chr11: 85.124756	10.352	9.9	Chr13: 45.997091	0.838703	50	0	0	0	1
10383708	193670	34298	Rnf185	ring finger protein 185	Chr11: 3.315985	9.17186	9.2	Chr3: 41.397765	0.838703	50	0	0	0	1
10432122	78541	32572	Asb8	ankyrin repeat and SOCS box-containing 8	Chr15: 97.965068	10.0902	15.5	Chr3: 42.213854	0.838703	50	0	0	0	1
10423134	22763	8009	Zfr	zinc finger RNA binding protein	Chr15: 12.047608	11.7813	10.9	Chr5: 44.449244	-0.838007	50	0	0	0	1
10471129	14299	5719	Ncs1	neuronal calcium sensor 1	Chr2: 31.101443	12.5204	11.7	Chr2: 130.881867	-0.837335	50	0	0	0	1
10419759	27374	4454	Prmt5	protein arginine N-methyltransferase 5	Chr14: 55.126019	10.7136	12.5	Chr3: 41.397765	0.836279	50	2.22045e-16	0	0	1
10603453	73447	9899	Wdr13	WD repeat domain 13	ChrX: 7.700427	11.1405	8.8	Chr2: 167.301481	-0.835198	50	2.22045e-16	0	0	1
10584194	67398	2364	Srpr	signal recognition particle receptor ('docking protein')	Chr9: 35.018788	10.3798	9.3	Chr5: 66.893862	0.835174	50	2.22045e-16	0	0	1
10448350	76498	22278	Paqr4	progestin and adipoQ receptor family member IV	Chr17: 23.873153	10.6641	8.1	Chr12: 59.053626	0.834934	50	2.22045e-16	0	0	1
10394392	18046	7440	Nfyc	nuclear transcription factor-Y gamma	Chr12: 7.866560	10.3031	11.3	Chr12: 57.107314	0.834886	50	2.22045e-16	0	0	1
10543058	13395	3825	Dlx5	distal-less homeobox 5	Chr6: 6.827801	9.38824	12.7	Chr3: 41.397765	0.834526	50	2.22045e-16	0	0	1
10520043	269629	26732	Lhfpl3	lipoma HMGIC fusion partner-like 3	Chr5: 22.252021	10.2896	9.4	Chr3: 39.931400	0.834262	50	2.22045e-16	0	0	1
10465244	72289		Malat1	metastasis associated lung adenocarcinoma transcript 1 (non-coding RNA)	Chr19: 5.800397	11.5076	15	Chr3: 42.213854	-0.833397	50	2.22045e-16	0	0	1
10469906	56876	10648	Nelf	nasal embryonic LHRH factor	Chr2: 24.909899	11.6877	11	Chr2: 167.301481	-0.833277	50	2.22045e-16	0	0	1
10527961			Affy_10527961	Affymetrix Mouse Gene 1.0 ST probe set 10527961	Chr5: 4.985111	7.4324	13.5	Chr12: 57.107314	-0.832989	50	2.22045e-16	0	0	1
10349510	387147		Mir128-1	microRNA 128-1 (in R3hdm1 intron)	Chr1: 130.098932	8.25698	11.9	Chr3: 42.213854	-0.832773	50	2.22045e-16	0	0	1
10501676	15247	22456	Hiat1	hippocampus abundant gene transcript 1	Chr3: 116.334082	10.9524	14.7	Chr12: 59.053626	0.831977	50	2.22045e-16	0	0	1
10368289	18605	38151	Enpp1	ectonucleotide pyrophosphatase/phosphodiesterase 1	Chr10: 24.361217	8.5407	10.5	Chr12: 104.522186	0.831717	50	2.22045e-16	0	0	1
10529218	72195	8907	Supt7l	suppressor of Ty 7 (S. cerevisiae)-like	Chr5: 31.816942	9.37496	18.9	Chr3: 41.397765	0.831645	50	2.22045e-16	0	0	1
10380137	207777		Bzrap1	benzodiazepine receptor associated protein 1	Chr11: 87.574904	9.49852	15.1	Chr12: 59.053626	-0.831357	50	2.22045e-16	0	0	1
10606016	16186	172	Il2rg	interleukin 2 receptor, gamma chain	ChrX: 98.459717	6.60728	9.5	Chr1: 43.799238	0.831092	50	2.22045e-16	0	0	1
10511446	65973	20910	Asph	aspartate-beta-hydroxylase	Chr4: 9.376226	9.79372	11.3	Chr3: 45.974817	0.831064	50	2.22045e-16	0	0	1
10567964	12752	37259	Cln3	ceroid lipofuscinosis, neuronal 3, juvenile (Batten, Spielmeyer-Vogt disease)	Chr7: 133.714914	9.24136	11.2	Chr3: 41.397765	0.830416	50	4.44089e-16	0	0	1
10506335	18578	1953	Pde4b	phosphodiesterase 4B, cAMP specific	Chr4: 101.861300	10.8343	11.2	Chr2: 167.301481	0.830012	50	4.44089e-16	0	0	1
10368577	268291	66368	Rnf217	ring finger protein 217	Chr10: 31.222504	9.90974	11.6	Chr2: 178.452023	-0.829388	50	4.44089e-16	0	0	1
10524969	12123	37853	Hrk	harakiri, BCL2 interacting protein (contains only BH3 domain)	Chr5: 118.619773	10.3169	11.1	Chr3: 42.213854	-0.828523	50	4.44089e-16	0	0	1
10589030	69232	9803	Qrich1	glutamine-rich 1	Chr9: 108.419434	11.2147	12.5	Chr3: 39.719815	0.828475	50	4.44089e-16	0	0	1
10429341	14083	7314	Ptk2	PTK2 protein tyrosine kinase 2	Chr15: 73.035536	10.2045	12.4	Chr12: 59.053626	-0.827131	50	6.66134e-16	0	0	1
10507826	170638	9441	Hpcal4	hippocalcin-like 4	Chr4: 122.860747	12.686	9.2	Chr5: 47.188739	-0.826459	50	6.66134e-16	0	0	1
10512937	19844		Rnu1b1	U1b1 small nuclear RNA	Chr4: 51.825355	8.52624	15.9	Chr3: 39.719815	-0.826339	50	6.66134e-16	0	0	1
10595695	22771	2562	Zic1	zinc finger protein of the cerebellum 1	Chr9: 91.255183	8.9465	9.1	Chr8: 18.512781	0.825834	50	8.88178e-16	0	0	1
10519219	79554	11550	Gltpd1	glycolipid transfer protein domain containing 1	Chr4: 155.238832	8.39798	10.1	Chr11: 51.824798	0.82533	50	8.88178e-16	0	0	1
10364744	75406	11535	Ndufs7	NADH dehydrogenase (ubiquinone) Fe-S protein 7	Chr10: 79.712197	12.5501	14.9	ChrX: 54.787687	0.824586	50	1.11022e-15	0	0	1
10580033	26364	8050	Cd97	CD97 antigen	Chr8: 86.247261	8.54824	7.8	Chr13: 81.063897	0.824154	50	1.11022e-15	0	0	1
10460631	19697	32064	Rela	v-rel reticuloendotheliosis viral oncogene homolog A (avian)	Chr19: 5.637490	9.45268	10.8	Chr12: 57.107314	0.82401	50	1.11022e-15	0	0	1
10604380	208884	91149	Zdhhc9	zinc finger, DHHC domain containing 9	ChrX: 45.525146	10.6941	10.7	Chr3: 41.397765	0.823938	50	1.11022e-15	0	0	1
10451434	21770	37661	Ppp2r5d	protein phosphatase 2, regulatory subunit B (B56), delta isoform	Chr17: 46.819937	10.8024	12.3	Chr13: 45.997091	0.82377	50	1.11022e-15	0	0	1
10387992	19069	1901	Nup88	nucleoporin 88	Chr11: 70.756560	9.9653	9.3	Chr8: 34.630320	0.823553	50	1.11022e-15	0	0	1
10571657	14081	37561	Acsl1	acyl-CoA synthetase long-chain family member 1	Chr8: 47.556396	10.4629	14.8	Chr12: 59.053626	0.823553	50	1.11022e-15	0	0	1
10478854	77031	75041	Slc9a8	solute carrier family 9 (sodium/hydrogen exchanger), member 8	Chr2: 167.247217	9.852	11.3	Chr18: 9.902164	0.823481	50	1.11022e-15	0	0	1
10494227	76893	39581	Lass2	LAG1 homolog, ceramide synthase 2	Chr3: 95.119174	10.5701	8.9	Chr19: 32.747207	0.823481	50	1.11022e-15	0	0	1
10381304	28084	6303	Vps25	vacuolar protein sorting 25 (yeast)	Chr11: 101.115012	11.1253	12.1	Chr12: 59.053626	0.822977	50	1.33227e-15	0	0	1
10526943	80290	36472	Gpr146	G protein-coupled receptor 146	Chr5: 139.856617	8.8575	11.2	Chr12: 59.053626	0.822809	50	1.33227e-15	0	0	1
10456423	72124	68701	Seh1l	SEH1-like (S. cerevisiae	Chr18: 67.934468	8.95418	15.8	Chr12: 59.053626	0.821921	50	1.55431e-15	0	0	1
10518570	110208	68268	Pgd	phosphogluconate dehydrogenase	Chr4: 148.524102	9.8464	11.2	Chr12: 59.053626	0.821777	50	1.55431e-15	0	0	1
10403842	140580	56685	Elmo1	engulfment and cell motility 1, ced-12 homolog (C. elegans)	Chr13: 20.182488	10.2958	13.6	Chr3: 42.213854	0.821561	50	1.77636e-15	0	0	1
10481920	66998	37999	Psmd5	proteasome (prosome, macropain) 26S subunit, non-ATPase, 5	Chr2: 34.707608	10.3904	8.2	Chr5: 66.893862	0.821104	50	1.77636e-15	0	0	1
10433057	67488	10845	Calcoco1	calcium binding and coiled coil domain 1	Chr15: 102.537208	10.709	9.6	Chr12: 59.053626	0.820864	50	1.9984e-15	0	0	1
10511881	242362	11636	Manea	mannosidase, endo-alpha	Chr4: 26.251653	10.4101	13.5	Chr18: 9.902164	0.820528	50	1.9984e-15	0	0	1
10547177	213391	12926	Rassf4	Ras association (RalGDS/AF-6) domain family member 4	Chr6: 116.583026	7.45508	9.1	Chr2: 55.266330	0.820528	50	1.9984e-15	0	0	1
10347036	17756	1779	Mtap2	microtubule-associated protein 2	Chr1: 66.221903	12.9001	12.8	Chr12: 59.053626	-0.820432	50	1.9984e-15	0	0	1
10338059			Affy_10338059	Affymetrix Mouse Gene 1.0 ST probe set 10338059	ChrUn: 1.000000	13.7815	14.7	Chr3: 42.213854	-0.819952	50	2.22045e-15	0	0	1
10449386	224647	32575	D17Wsu92e	DNA segment, Chr 17, Wayne State University 92, expressed	Chr17: 27.888180	11.04	11.1	Chr13: 81.246253	-0.819808	50	2.22045e-15	0	0	1
10532753	23790	56537	Coro1c	coronin, actin binding protein 1C	Chr5: 114.292445	10.8139	11.8	Chr3: 46.613439	0.819016	50	2.66454e-15	0	0	1
10343816			Affy_10343816	Affymetrix Mouse Gene 1.0 ST probe set 10343816	ChrUn: 1.000000	9.48616	12.6	Chr3: 38.788806	0.818439	50	2.88658e-15	0	0	1
10499643	11444	595	Chrnb2	cholinergic receptor, nicotinic, beta polypeptide 2 (neuronal)	Chr3: 89.557370	10.6571	9.9	Chr3: 39.719815	0.818367	50	2.88658e-15	0	0	1
10501199	68312	41816	Gstm7	glutathione S-transferase, mu 7	Chr3: 107.729252	9.77728	11.3	Chr18: 9.902164	0.818367	50	2.88658e-15	0	0	1
10572432	71780	6222	Isyna1	myo-inositol 1-phosphate synthase A1	Chr8: 73.118380	10.2634	9.3	Chr3: 45.974817	0.818339	50	2.88658e-15	0	0	1
10439991	21787	4426	Tfg	Trk-fused gene	Chr16: 56.690445	10.4737	14.9	Chr3: 41.397765	0.818003	50	3.10862e-15	0	0	1
10540105	74122	11532	Tmem43	transmembrane protein 43	Chr6: 91.423707	10.0635	10.8	Chr18: 9.902164	0.817983	50	3.10862e-15	0	0	1
10409222	20418	7536	Shc3	src homology 2 domain-containing transforming protein C3	Chr13: 51.526410	11.8569	9.3	ChrX: 99.321994	-0.817431	50	3.33067e-15	0	0	1
10464251	226255	45809	Atrnl1	attractin like 1	Chr19: 57.685535	10.5891	12	Chr2: 55.266330	-0.817167	50	3.55271e-15	0	0	1
10601326	331487	25175	Uprt	uracil phosphoribosyltransferase (FUR1) homolog (S. cerevisiae)	ChrX: 101.678300	9.79816	9.9	Chr18: 11.084827	0.817119	50	3.55271e-15	0	0	1
10574096	11777	4254	Ap3s1	adaptor-related protein complex 3, sigma 1 subunit	Chr8: 96.929111	10.8939	6.9	Chr1: 190.852996	-0.816783	50	3.77476e-15	0	0	1
10416541	239188	56793	Enox1	ecto-NOX disulfide-thiol exchanger 1	Chr14: 77.556623	9.0143	12.3	Chr1: 190.852996	-0.816279	50	3.9968e-15	0	0	1
10463070	12495	20423	Entpd1	ectonucleoside triphosphate diphosphohydrolase 1	Chr19: 40.734284	9.16068	8.9	Chr19: 32.747207	0.81491	50	5.10703e-15	0	0	1
10563220	76787		Ppfia3	protein tyrosine phosphatase, receptor type, f polypeptide (PTPRF), interacting protein (liprin), alpha 3	Chr7: 52.594497	10.1722	9.3	Chr19: 32.747207	-0.814857	50	5.10703e-15	0	0	1
10387536	12514	955	Cd68	CD68 antigen	Chr11: 69.477715	9.04014	16.9	Chr19: 32.747207	0.814742	50	5.32907e-15	0	0	1
10413138	22334	37765	Vdac2	voltage-dependent anion channel 2	Chr14: 22.650783	11.1301	15.2	Chr3: 41.397765	0.813998	50	5.9952e-15	0	0	1
10385175	211652	69180	Wwc1	WW, C2 and coiled-coil domain containing 1	Chr11: 35.651906	9.62998	9.5	ChrX: 54.787687	-0.813806	50	6.21725e-15	0	0	1
10415960	210925	10096	Ints9	integrator complex subunit 9	Chr14: 65.568882	9.95454	10.1	Chr12: 59.053626	0.813661	50	6.21725e-15	0	0	1
10432640	668218	22965	Bin2	bridging integrator 2	Chr15: 100.471976	7.81592	11.1	Chr3: 42.213854	0.813589	50	6.43929e-15	0	0	1
10603051	108012	2908	Ap1s2	adaptor-related protein complex 1, sigma 2 subunit	ChrX: 160.347092	9.90102	12	Chr13: 81.063897	0.813517	50	6.43929e-15	0	0	1
10380871	59045	38227	Stard3	START domain containing 3	Chr11: 98.219698	9.76882	10.1	Chr12: 57.107314	0.812989	50	6.88338e-15	0	0	1
10602474	320595	49405	Phf8	PHD finger protein 8	ChrX: 147.955724	9.517	8.1	Chr12: 59.053626	0.812989	50	6.88338e-15	0	0	1
10561702	52150	31266	Kcnk6	potassium inwardly-rectifying channel, subfamily K, member 6	Chr7: 30.006947	8.4607	8.6	Chr3: 42.213854	0.812917	50	7.10543e-15	0	0	1
10554839	233489	111783	Picalm	phosphatidylinositol binding clathrin assembly protein	Chr7: 97.278742	11.588	9.8	Chr18: 9.902164	0.812192	50	7.99361e-15	0	0	1
10498064	73251	12741	Setd7	SET domain containing (lysine methyltransferase) 7	Chr3: 51.319240	10.9475	12.5	Chr18: 9.902164	-0.812173	50	7.99361e-15	0	0	1
10504703	433702	1859	Ncbp1	nuclear cap binding protein subunit 1	Chr4: 46.151394	10.8975	12.2	Chr3: 39.719815	0.811981	50	8.21565e-15	0	0	1
10482712	56324	68490	Stam2	signal transducing adaptor molecule (SH3 domain and ITAM motif) 2	Chr2: 52.547725	9.50528	15	Chr12: 59.053626	0.811789	50	8.43769e-15	0	0	1
10508805	242687	86743	Wasf2	WAS protein family, member 2	Chr4: 132.686493	9.26112	9.6	Chr12: 59.053626	0.811357	50	9.10383e-15	0	0	1
10349711	98396	14871	Slc41a1	solute carrier family 41, member 1	Chr1: 133.724554	10.6849	12.5	Chr12: 105.632190	0.811116	50	9.32587e-15	0	0	1
10525419	18439	1925	P2rx7	purinergic receptor P2X, ligand-gated ion channel, 7	Chr5: 123.093920	8.5692	12.3	Chr19: 32.747207	0.810588	50	1.02141e-14	0	0	1
10428877	223593	8898	E430025E21Rik	RIKEN cDNA E430025E21 gene	Chr15: 59.163552	10.7911	10.3	Chr3: 46.613439	0.810372	50	1.06581e-14	0	0	1
10486029	66632	80244	Atpbd4	ATP binding domain 4	Chr2: 114.337809	10.5474	9.3	Chr5: 47.188739	0.810372	50	1.06581e-14	0	0	1
10470834	20740	2353	Spna2	spectrin alpha 2	Chr2: 29.821080	11.9859	11.2	Chr3: 42.213854	-0.810084	50	1.11022e-14	0	0	1
10505028	100434	11137	Slc44a1	solute carrier family 44, member 1	Chr4: 53.579402	9.7334	14.1	Chr12: 59.053626	0.809724	50	1.17684e-14	0	0	1
10379034	68385	12263	Tlcd1	TLC domain containing 1	Chr11: 77.992188	10.0274	11.3	Chr2: 112.125007	0.8091	50	1.28786e-14	0	0	1
10439138	545156	57160	Kalrn	kalirin, RhoGEF kinase	Chr16: 33.975623	10.779	9.3	Chr2: 107.081146	-0.808499	50	1.42109e-14	0	0	1
10454807	436583		Snora74a	small nucleolar RNA, H/ACA box 74A	Chr18: 35.716686	9.86004	9.8	Chr3: 53.073654	-0.808427	50	1.44329e-14	0	0	1
10472724	70231	9180	Gorasp2	golgi reassembly stacking protein 2	Chr2: 70.499633	11.56	12.7	Chr12: 59.053626	0.808379	50	1.44329e-14	0	0	1
10546113	53421	55537	Sec61a1	Sec61 alpha 1 subunit (S. cerevisiae)	Chr6: 88.453597	10.8714	8.3	Chr19: 32.747207	0.808283	50	1.46549e-14	0	0	1
10520842	107976	3604	Bre	brain and reproductive organ-expressed protein	Chr5: 32.000347	10.8505	14.2	Chr3: 41.397765	0.808259	50	1.46549e-14	0	0	1
10500272	229599	79670	Gm129	predicted gene 129	Chr3: 95.682426	9.37902	12.1	Chr5: 47.188739	0.808211	50	1.4877e-14	0	0	1
10476482	76161	8173	Lamp5	lysosome-associated membrane glycoprotein 5	Chr2: 135.883663	10.7234	10.7	Chr12: 59.053626	0.807702	50	1.59872e-14	0	0	1
10341831			Affy_10341831	Affymetrix Mouse Gene 1.0 ST probe set 10341831	ChrUn: 1.000000	10.5101	10.3	Chr12: 59.053626	0.807467	50	1.66533e-14	0	0	1
10548057	66108	3666	Ndufa9	NADH dehydrogenase (ubiquinone) 1 alpha subcomplex, 9	Chr6: 126.771973	11.207	19.9	Chr19: 32.747207	0.806771	50	1.84297e-14	0	0	1
10341318			Affy_10341318	Affymetrix Mouse Gene 1.0 ST probe set 10341318	ChrUn: 1.000000	8.70516	13.3	Chr3: 42.213854	-0.806699	50	1.86517e-14	0	0	1
10516906			Affy_10516906	Affymetrix Mouse Gene 1.0 ST probe set 10516906	Chr4: 131.908237	11.335	11.3	Chr12: 59.053626	-0.806699	50	1.86517e-14	0	0	1
10541484	17113	31086	M6pr	mannose-6-phosphate receptor, cation dependent	Chr6: 122.259028	10.8231	9	Chr12: 57.107314	0.806555	50	1.90958e-14	0	0	1
10379389	216991	10179	Adap2	ArfGAP with dual PH domains 2	Chr11: 79.967664	8.0481	11	Chr11: 17.844333	0.806435	50	1.95399e-14	0	0	1
10471721	19224	743	Ptgs1	prostaglandin-endoperoxide synthase 1	Chr2: 36.085946	8.45358	11.2	Chr2: 112.125007	0.806218	50	2.02061e-14	0	0	1
10393620	12418	2712	Cbx4	chromobox homolog 4 (Drosophila Pc class)	Chr11: 118.941469	10.9215	9.1	Chr12: 59.053626	0.80605	50	2.06501e-14	0	0	1
10578986	234353	87257	Psd3	pleckstrin and Sec7 domain containing 3	Chr8: 70.212983	11.1223	9.5	Chr2: 107.305293	-0.805714	50	2.17604e-14	0	0	1
10518520	71707	8336	Ubiad1	UbiA prenyltransferase domain containing 1	Chr4: 147.808604	9.0128	11.4	Chr12: 59.053626	0.804994	50	2.42029e-14	0	0	1
10508663	16792	4922	Laptm5	lysosomal-associated protein transmembrane 5	Chr4: 130.469209	10.0141	12.8	Chr19: 32.747207	0.804922	50	2.44249e-14	0	0	1
10523468	140780	34134	Bmp2k	BMP2 inducible kinase	Chr5: 97.426708	9.1114	12.5	Chr13: 81.246253	0.804826	50	2.4869e-14	0	0	1
10540923	67027	8392	Mkrn2	makorin, ring finger protein, 2	Chr6: 115.551946	10.0295	8.9	Chr2: 107.305293	0.80413	50	2.75335e-14	0	0	1
10415844	13030	37550	Ctsb	cathepsin B	Chr14: 63.741299	12.205	6.2	Chr3: 42.213854	0.80302	50	3.26406e-14	0	0	1
10508182	26445	2088	Psmb2	proteasome (prosome, macropain) subunit, beta type 2	Chr4: 126.354910	11.2337	14.9	Chr3: 42.213854	0.803001	50	3.26406e-14	0	0	1
10362513	319415	17796	Hs3st5	heparan sulfate (glucosamine) 3-O-sulfotransferase 5	Chr10: 36.226625	8.42084	10.5	Chr12: 104.522186	0.802905	50	3.30846e-14	0	0	1
10538783	243407	17849	C130060K24Rik	RIKEN cDNA C130060K24 gene	Chr6: 65.331379	7.76254	11	Chr12: 104.522186	0.802473	50	3.53051e-14	0	0	1
10583586	68682	10711	Slc44a2	solute carrier family 44, member 2	Chr9: 21.125205	9.39378	10.9	Chr12: 57.107314	0.801753	50	3.93019e-14	0	0	1
10404218	14756	1152	Gpld1	glycosylphosphatidylinositol specific phospholipase D1	Chr13: 25.035021	9.64176	10.3	Chr19: 32.747207	0.801729	50	3.95239e-14	0	0	1
10512308	18391	39965	Sigmar1	sigma non-opioid intracellular receptor 1	Chr4: 41.685369	11.1424	16.6	Chr3: 45.974817	0.801369	50	4.15223e-14	0	0	1
10437655	383103	19919	Fam18a	family with sequence similarity 18, member A	Chr16: 10.420650	10.146	9.8	Chr3: 46.613439	0.800936	50	4.44089e-14	0	0	1
10450006	76936	4354	Hnrnpm	heterogeneous nuclear ribonucleoprotein M	Chr17: 33.783181	10.1582	14.6	Chr3: 65.474783	-0.800648	50	4.61853e-14	0	0	1
10541877	22317	40678	Vamp1	vesicle-associated membrane protein 1	Chr6: 125.165599	10.1916	8.3	Chr6: 98.959903	0.800504	50	4.72955e-14	0	0	1
10446553	13823	49308	Epb4.1l3	erythrocyte protein band 4.1-like 3	Chr17: 69.506150	10.9329	11	Chr3: 39.719815	0.799448	50	5.50671e-14	0	0	1
10556302	11717	408	Ampd3	adenosine monophosphate deaminase 3	Chr7: 117.911720	9.67966	11.7	Chr3: 39.719815	0.799328	50	5.61773e-14	0	0	1
10558921	66853	10687	Pnpla2	patatin-like phospholipase domain containing 2	Chr7: 148.641105	8.85456	9.7	Chr3: 45.974817	0.799304	50	5.63993e-14	0	0	1
10365227	55946	22693	Ap3m1	adaptor-related protein complex 3, mu 1 subunit	Chr10: 82.048151	10.8424	8.9	Chr18: 15.797207	0.79928	50	5.63993e-14	0	0	1
10356712	16560	99729	Kif1a	kinesin family member 1A	Chr1: 94.914855	12.6823	11.5	Chr19: 32.747207	-0.799275	50	5.66214e-14	0	0	1
10437646	70426	71928	Tekt5	tektin 5	Chr16: 10.358046	10.086	10.5	Chr2: 55.266330	0.798992	50	5.88418e-14	0	0	1
10391454	26949	36200	Vat1	vesicle amine transport protein 1 homolog (T californica)	Chr11: 101.320059	10.4472	11.1	Chr11: 50.558768	0.798872	50	5.9952e-14	0	0	1
10407955	105298	9714	Epdr1	ependymin related protein 1 (upregulated in colorectal cancer gene 1); all three exons 3' UTR	Chr13: 19.683575	10.7492	7.5	Chr13: 12.155223	0.798824	50	6.03961e-14	0	0	1
10361897	15979	359	Ifngr1	interferon gamma receptor 1	Chr10: 19.311764	9.4824	9.5	Chr11: 47.930883	0.798607	50	6.21725e-14	0	0	1
10497817	11747	20312	Anxa5	annexin A5	Chr3: 36.347845	10.2331	11.4	Chr12: 57.107314	0.798583	50	6.23945e-14	0	0	1
10368011	66201	6473	Vta1	Vps20-associated 1	Chr10: 14.375137	9.9204	9.9	Chr12: 59.053626	0.798511	50	6.30607e-14	0	0	1
10498367	74191	12543	P2ry13	purinergic receptor P2Y, G-protein coupled 13	Chr3: 59.011818	9.28088	12.4	Chr3: 42.213854	0.798415	50	6.39488e-14	0	0	1
10368782	103199	6713	Fig4	FIG4 homolog (S. cerevisiae)	Chr10: 40.907978	9.96718	9.7	Chr3: 42.213854	0.798343	50	6.4615e-14	0	0	1
10438245	27886	11184	Dgcr14	DiGeorge syndrome critical region gene 14	Chr16: 17.900802	9.9398	10.1	Chr3: 45.974817	0.797551	50	7.26086e-14	0	0	1
10386955	70383	80170	Cox10	COX10 homolog, cytochrome c oxidase assembly protein, heme A: farnesyltransferase (yeast)	Chr11: 63.777370	9.64736	11.4	Chr3: 39.719815	0.797359	50	7.4607e-14	0	0	1
10424559	13992	4780	Khdrbs3	KH domain containing, RNA binding, signal transduction associated 3	Chr15: 68.758850	11.0414	9.2	Chr19: 32.747207	-0.797335	50	7.4829e-14	0	0	1
10343174			Affy_10343174	Affymetrix Mouse Gene 1.0 ST probe set 10343174	ChrUn: 1.000000	7.03056	12.6	Chr3: 42.213854	-0.797167	50	7.66054e-14	0	0	1
10372781	73914	36215	Irak3	interleukin-1 receptor-associated kinase 3	Chr10: 119.578710	8.22396	14.6	Chr19: 32.747207	0.797167	50	7.66054e-14	0	0	1
10583291	69137	45982	2200002K05Rik	RIKEN cDNA 2200002K05 gene	Chr9: 15.043489	9.09396	11.4	Chr3: 39.719815	0.797095	50	7.74936e-14	0	0	1
10338619			Affy_10338619	Affymetrix Mouse Gene 1.0 ST probe set 10338619	ChrUn: 1.000000	12.4251	10.4	Chr1: 43.799238	-0.797071	50	7.77156e-14	0	0	1
10473737	56428	8645	Mtch2	mitochondrial carrier homolog 2 (C. elegans)	Chr2: 90.687312	10.6013	14	Chr12: 59.053626	0.796735	50	8.14904e-14	0	0	1
10373407	23943	40794	Esyt1	extended synaptotagmin-like protein 1	Chr10: 127.947304	8.27358	9.3	Chr19: 24.021291	0.796495	50	8.43769e-14	0	0	1
10413695	66923	10044	Pbrm1	polybromo 1	Chr14: 31.900702	10.9022	10.5	Chr12: 59.053626	0.796399	50	8.54872e-14	0	0	1
10545658	75659	11382	Wdr54	WD repeat domain 54	Chr6: 83.099356	8.67084	17.3	Chr12: 57.107314	0.79599	50	9.05942e-14	0	0	1
10560592	56457	37464	Clptm1	cleft lip and palate associated transmembrane protein 1	Chr7: 20.216929	12.3269	10.9	Chr12: 57.107314	0.795985	50	9.05942e-14	0	0	1
10420155	52585	41696	Dhrs1	dehydrogenase/reductase (SDR family) member 1	Chr14: 56.357855	11.1843	8.7	Chr19: 32.747207	0.795894	50	9.19265e-14	0	0	1
10390430	56013	10324	Srcin1	SRC kinase signaling inhibitor 1	Chr11: 97.370654	10.4697	9.9	Chr5: 44.449244	-0.795822	50	9.28146e-14	0	0	1
10384885	20742	2354	Spnb2	spectrin beta 2	Chr11: 29.999722	12.3464	13	Chr3: 42.213854	-0.79575	50	9.37028e-14	0	0	1
10537397	192196	56737	Luc7l2	LUC7-like 2 (S. cerevisiae)	Chr6: 38.501465	10.2331	20	Chr3: 46.613439	-0.79575	50	9.37028e-14	0	0	1
10395807	66132	45935	1110008L16Rik	RIKEN cDNA 1110008L16 gene	Chr12: 56.404248	9.12142	14.9	Chr12: 59.053626	0.79575	50	9.37028e-14	0	0	1
10516908			Affy_10516908	Affymetrix Mouse Gene 1.0 ST probe set 10516908	Chr4: 131.908690	11.2673	9.9	Chr12: 59.053626	-0.795726	50	9.41469e-14	0	0	1
10463632	75146	12592	Tmem180	transmembrane protein 180	Chr19: 46.431370	9.7642	10.6	Chr3: 41.397765	0.795246	50	1.00586e-13	0	0	1
10342432			Affy_10342432	Affymetrix Mouse Gene 1.0 ST probe set 10342432	ChrUn: 1.000000	10.8569	12.6	Chr2: 53.042642	-0.794862	50	1.06359e-13	0	0	1
10570837	20516	68531	Slc20a2	solute carrier family 20, member 2	Chr8: 23.587260	10.7589	10.8	Chr2: 112.125007	0.794766	50	1.07692e-13	0	0	1
10400704			Affy_10400704	ncrna:misc_RNA chromosome:NCBIM37:18:55782281:55782574:-1	Chr12: 70.462170	14.0623	10.7	ChrX: 135.887116	-0.794478	50	1.12133e-13	0	0	1
10602840	58194	10971	Sh3kbp1	SH3-domain kinase binding protein 1	ChrX: 156.065340	10.132	14.5	Chr12: 59.053626	0.79419	50	1.16795e-13	0	0	1
10388902	16859	110970	Lgals9	lectin, galactose binding, soluble 9	Chr11: 78.776481	8.59152	9.4	Chr19: 24.021291	0.794094	50	1.1835e-13	0	0	1
10348244	16331	4046	Inpp5d	inositol polyphosphate-5-phosphatase D	Chr1: 89.516937	8.4645	11.6	Chr11: 50.558768	0.793998	50	1.19904e-13	0	0	1
10375360	13591	7297	Ebf1	early B-cell factor 1	Chr11: 44.431636	9.50258	12	Chr12: 104.522186	0.793974	50	1.20348e-13	0	0	1
10452295	22153	55952	Tubb4	tubulin, beta 4	Chr17: 57.219489	12.614	11.8	Chr12: 59.053626	0.793921	50	1.21236e-13	0	0	1
10388310	380711	56695	Rap1gap2	RAP1 GTPase activating protein 2	Chr11: 74.196985	11.1063	14.7	Chr2: 178.452023	-0.793825	50	1.23013e-13	0	0	1
10465388	56327	1260	Arl2	ADP-ribosylation factor-like 2	Chr19: 6.134385	11.1262	13	Chr2: 107.305293	0.793373	50	1.31006e-13	0	0	1
10338876			Affy_10338876	Affymetrix Mouse Gene 1.0 ST probe set 10338876	ChrUn: 1.000000	10.0543	14.7	Chr3: 41.397765	0.793325	50	1.31894e-13	0	0	1
10604735	19655	20494	Rbmx	RNA binding motif protein, X chromosome	ChrX: 54.639535	9.70802	9.9	Chr12: 59.053626	0.793229	50	1.33671e-13	0	0	1
10397752	12313	116117	Calm1	calmodulin 1	Chr12: 101.437738	13.454	11.5	Chr3: 41.397765	-0.793008	50	1.3789e-13	0	0	1
10373452	229599	79670	Gm129	predicted gene 129	Chr10: 127.986956	10.1241	12.3	Chr5: 47.188739	0.792725	50	1.43219e-13	0	0	1
10483604	78830	48235	Slc25a12	solute carrier family 25 (mitochondrial carrier, Aralar), member 12	Chr2: 71.112352	12.2752	8.4	Chr2: 112.125007	0.792725	50	1.43219e-13	0	0	1
10493307			Scarna4	small Cajal body-specific RNA 4	Chr3: 88.497852	9.98092	10.3	Chr3: 39.931400	-0.792677	50	1.44329e-13	0	0	1
10592830	71732	6673	Vps11	vacuolar protein sorting 11 (yeast)	Chr9: 44.156175	10.5032	11.9	Chr3: 46.613439	0.79224	50	1.53211e-13	0	0	1
10598448	16506	21035	Kcnd1	potassium voltage-gated channel, Shal-related family, member 1	ChrX: 7.400969	8.84292	8.6	Chr12: 59.053626	0.792197	50	1.54099e-13	0	0	1
10343166			Affy_10343166	Affymetrix Mouse Gene 1.0 ST probe set 10343166	ChrUn: 1.000000	9.25184	14.3	Chr3: 39.719815	-0.79212	50	1.55875e-13	0	0	1
10438262	13358	4362	Slc25a1	solute carrier family 25 (mitochondrial carrier, citrate transporter), member 1	Chr16: 17.925316	10.2995	10.4	Chr7: 149.648426	0.791717	50	1.64757e-13	0	0	1
10426611	12297	20187	Cacnb3	calcium channel, voltage-dependent, beta 3 subunit	Chr15: 98.462651	12.0044	12.4	Chr2: 167.301481	-0.791645	50	1.66533e-13	0	0	1
10458293	76594	23692	Dnajc18	DnaJ (Hsp40) homolog, subfamily C, member 18	Chr18: 35.833481	10.233	11.1	Chr3: 39.931400	0.791616	50	1.672e-13	0	0	1
10526564	70240	80245	Ufsp1	UFM1-specific peptidase 1	Chr5: 137.735876	9.5217	13	Chr12: 105.632190	0.791309	50	1.74305e-13	0	0	1
10566529	12751	335	Tpp1	tripeptidyl peptidase I	Chr7: 112.893361	10.4013	14.5	Chr12: 59.053626	0.791309	50	1.74305e-13	0	0	1
10477970	20779	21120	Src	Rous sarcoma oncogene	Chr2: 157.250025	10.7469	14.4	Chr2: 167.301481	-0.791304	50	1.74527e-13	0	0	1
10586405	27965	9603	Spg21	spastic paraplegia 21 homolog (human)	Chr9: 65.308744	9.5848	10.8	Chr19: 32.747207	0.791212	50	1.76748e-13	0	0	1
10517443	27224	37746	Tceb3	transcription elongation factor B (SIII), polypeptide 3	Chr4: 135.559285	9.20578	12.4	Chr18: 9.489144	0.79102	50	1.8141e-13	0	0	1
10510391	20810	40514	Srm	spermidine synthase	Chr4: 147.965628	11.5787	10.1	Chr7: 149.648426	0.7909	50	1.84297e-13	0	0	1
10565819	101488	21419	Slco2b1	solute carrier organic anion transporter family, member 2b1	Chr7: 106.806314	8.15504	14.5	Chr19: 32.747207	0.790756	50	1.88072e-13	0	0	1
10504504	76238	49088	Grhpr	glyoxylate reductase/hydroxypyruvate reductase	Chr4: 44.994276	10.0215	13.7	Chr19: 32.747207	0.790276	50	2.0095e-13	0	0	1
10369761	28193	37401	Reep3	receptor accessory protein 3	Chr10: 66.474256	9.80212	7.3	Chr7: 140.342975	0.789484	50	2.23821e-13	0	0	1
10563178	12493	20422	Cd37	CD37 antigen	Chr7: 52.489002	8.18174	12.7	ChrX: 54.787687	0.789196	50	2.32703e-13	0	0	1
10533026	19079	38160	Prkab1	protein kinase, AMP-activated, beta 1 non-catalytic subunit	Chr5: 116.463595	9.17208	17.9	Chr12: 59.053626	0.789055	50	2.37144e-13	0	0	1
10585721	24044	4163	Scamp2	secretory carrier membrane protein 2	Chr9: 57.408761	8.73706	12.4	Chr12: 57.107314	0.788951	50	2.40474e-13	0	0	1
10405576	213311	78724	Fbxl21	F-box and leucine-rich repeat protein 21	Chr13: 56.623850	9.42474	11.5	Chr12: 105.632190	0.788812	50	2.45137e-13	0	0	1
10349316	226351	15760	Tmem185b	transmembrane protein 185B	Chr1: 121.422744	9.08664	9.2	Chr11: 50.558768	0.788667	50	2.50022e-13	0	0	1
10384396			Scarna4	small Cajal body specific RNA 4	Chr11: 11.813624	8.91412	10.1	Chr3: 39.931400	-0.788427	50	2.58238e-13	0	0	1
10399924	30955	68269	Pik3cg	phosphoinositide-3-kinase, catalytic, gamma polypeptide	Chr12: 32.858338	7.78854	14.5	Chr3: 42.213854	0.788403	50	2.59126e-13	0	0	1
10366825	216439	86815	Agap2	ArfGAP with GTPase domain, ankyrin repeat and PH domain 2	Chr10: 126.512498	13.0328	11.6	Chr4: 6.820702	-0.787875	50	2.78222e-13	0	0	1
10530499	231290	15495	Slc10a4	solute carrier family 10 (sodium/bile acid cotransporter family), member 4	Chr5: 72.972878	9.09814	10.3	Chr12: 104.522186	0.787827	50	2.79998e-13	0	0	1
10521057	59003	4298	Maea	macrophage erythroblast attacher	Chr5: 33.678223	11.1703	8.9	Chr3: 46.613439	0.787755	50	2.82663e-13	0	0	1
10569456			Snorda54	small nucleolar RNA, H/ACA box 54	Chr7: 150.717299	9.36258	11.1	Chr12: 59.053626	-0.787731	50	2.83551e-13	0	0	1
10539244	21336	20288	Tacr1	tachykinin receptor 1	Chr6: 82.352469	9.49586	12.1	Chr12: 104.522186	0.787467	50	2.93765e-13	0	0	1
10389022	338367	45576	Myo1d	myosin ID	Chr11: 80.297728	9.29312	18.2	Chr12: 59.053626	0.786987	50	3.13305e-13	0	0	1
10338074			Affy_10338074	Affymetrix Mouse Gene 1.0 ST probe set 10338074	ChrUn: 1.000000	10.4324	8.1	Chr7: 140.189838	0.786291	50	3.43947e-13	0	0	1
10418817	12647	40693	Chat	choline acetyltransferase	Chr14: 33.221389	8.066	9.4	Chr19: 32.747207	0.78593	50	3.60822e-13	0	0	1
10455578	69456	9404	Commd10	COMM domain containing 10	Chr18: 47.118529	9.17756	16.4	Chr18: 46.435493	0.78545	50	3.84359e-13	0	0	1
10398195	12454	14748	Ccnk	cyclin K	Chr12: 109.418053	10.7203	10.5	Chr7: 35.483869	0.785402	50	3.86802e-13	0	0	1
10432986	223921	9232	Aaas	achalasia, adrenocortical insufficiency, alacrimia	Chr15: 102.168687	9.75674	14.5	Chr3: 46.613439	0.78533	50	3.90576e-13	0	0	1
10403273	142688	11666	Asb13	ankyrin repeat and SOCS box-containing 13	Chr13: 3.633278	10.896	10.2	Chr3: 46.613439	0.785306	50	3.91909e-13	0	0	1
10514510	13110	128043	Cyp2j6	cytochrome P450, family 2, subfamily j, polypeptide 6 (similar to human CYP2J2)	Chr4: 96.183848	9.26716	9.3	Chr12: 14.876063	0.785282	50	3.93019e-13	0	0	1
10514713	242584	11702	Wdr78	WD repeat domain 78	Chr4: 102.710670	9.30256	9.6	Chr16: 86.457837	-0.785037	50	4.0612e-13	0	0	1
10382888	76972		Scarna16	small Cajal body-specific RNA 16	Chr11: 116.938557	8.73604	10.6	Chr3: 54.556028	-0.784989	50	4.08562e-13	0	0	1
10488617	228777	11802	Nrsn2	neurensin 2	Chr2: 152.194494	12.1165	9.5	Chr3: 42.213854	0.78497	50	4.09672e-13	0	0	1
10583145	71929	14177	Tmem123	transmembrane protein 123	Chr9: 7.764120	9.3031	12.5	Chr12: 59.053626	0.784922	50	4.12337e-13	0	0	1
10483299	20265	21375	Scn1a	sodium channel, voltage-gated, type I, alpha	Chr2: 66.110945	9.57898	10.2	Chr10: 127.146595	0.784826	50	4.17444e-13	0	0	1
10478962	67017	32646	Fam210b	family with sequence similarity 210, member B	Chr2: 172.171109	9.27908	24.3	Chr12: 59.053626	0.784754	50	4.21441e-13	0	0	1
10522668	67054	4710	Paics	phosphoribosylaminoimidazole carboxylase, phosphoribosylaminoribosylaminoimidazole, succinocarboxamide synthetase	Chr5: 77.380436	11.5212	9.1	Chr3: 46.613439	0.784605	50	4.29878e-13	0	0	1
10517328	71817	4469	Tmem50a	transmembrane protein 50A	Chr4: 134.453764	11.5643	11.2	Chr3: 42.213854	0.784538	50	4.33653e-13	0	0	1
10444927	106582	38294	Nrm	nurim (nuclear envelope membrane protein)	Chr17: 35.998263	7.5229	11.6	Chr12: 59.053626	0.784394	50	4.42091e-13	0	0	1
10392560	217262	33332	Abca9	ATP-binding cassette, sub-family A (ABC1), member 9	Chr11: 109.962136	7.8845	10.7	Chr11: 50.558768	0.783986	50	4.66294e-13	0	0	1
10600547	21372	4128	Tbl1x	transducin (beta)-like 1 X-linked	ChrX: 74.756443	10.9798	9.6	Chr8: 37.203159	0.783529	50	4.95159e-13	0	0	1
10406928	17079	4077	Cd180	CD180 antigen	Chr13: 103.483638	8.37886	11.9	Chr13: 105.974917	0.783481	50	4.98268e-13	0	0	1
10410959	66795	12036	Atg10	autophagy-related 10 (yeast)	Chr13: 91.074954	9.59344	12.4	Chr3: 42.213854	0.783433	50	5.01377e-13	0	0	1
10401296	110893	62645	Slc8a3	solute carrier family 8 (sodium/calcium exchanger), member 3	Chr12: 82.299006	9.63436	8.4	Chr2: 167.301481	0.783145	50	5.20473e-13	0	0	1
10437778	74108	31098	Parn	poly(A)-specific ribonuclease (deadenylation nuclease)	Chr16: 13.538053	8.42422	10.2	Chr3: 42.213854	0.78302	50	5.29132e-13	0	0	1
10461671	225929	82269	Patl1	protein associated with topoisomerase II homolog 1 (yeast)	Chr19: 11.986926	9.53506	9.2	Chr15: 102.995104	0.783001	50	5.30465e-13	0	0	1
10401181	17252	100724	Rdh11	retinol dehydrogenase 11	Chr12: 80.275262	9.15516	10.5	Chr19: 32.747207	0.782257	50	5.84421e-13	0	0	1
10584334	22619	8001	Siae	sialic acid acetylesterase	Chr9: 37.363283	9.18436	9.8	Chr19: 32.747207	0.782089	50	5.973e-13	0	0	1
10433292	15369	1611	Hmox2	heme oxygenase (decycling) 2	Chr16: 4.726389	10.6055	9.6	Chr3: 38.788806	0.781969	50	6.06626e-13	0	0	1
10451303	106763	50342	Ttbk1	tau tubulin kinase 1 (Alzheimer disease associated)	Chr17: 46.579397	10.2912	10.2	Chr12: 60.071016	-0.781873	50	6.14175e-13	0	0	1
10430510	223693	6396	Tmem184b	transmembrane protein 184b	Chr15: 79.191114	11.0813	11.4	Chr12: 57.107314	0.781705	50	6.2772e-13	0	0	1
10587266	14629	1148	Gclc	glutamate-cysteine ligase, catalytic subunit	Chr9: 77.602585	10.6976	11.8	Chr5: 66.893862	0.781681	50	6.29496e-13	0	0	1
10600485	245474	1045	Dkc1	dyskeratosis congenita 1, dyskerin homolog (human)	ChrX: 72.341255	8.78996	8.8	ChrX: 160.516968	0.781585	50	6.3749e-13	0	0	1
10530851	56428	8645	Mtch2	mitochondrial carrier homolog 2 (C. elegans)	Chr5: 81.329775	10.8547	13.7	Chr3: 46.613439	0.781561	50	6.39488e-13	0	0	1
10453062	56298	56949	Atl2	atlastin GTPase 2	Chr17: 80.247732	9.8851	11.2	Chr3: 39.719815	0.780936	50	6.93001e-13	0	0	1
10525236	269700	28297	Gm15800	predicted gene 15800	Chr5: 121.798727	11.7552	9.2	Chr19: 32.747207	-0.780576	50	7.25864e-13	0	0	1
10488482	68738	56037	Acss1	acyl-CoA synthetase short-chain family member 1	Chr2: 150.443847	10.3893	9.8	Chr5: 43.571360	0.780552	50	7.28084e-13	0	0	1
10606315	407786	47969	Taf9b	TAF9B RNA polymerase II, TATA box binding protein (TBP)-associated factor	ChrX: 103.402213	11.7688	13.1	Chr18: 9.902164	0.780547	50	7.28528e-13	0	0	1
10485048	51897	32229	Atg13	ATG13 autophagy related 13 homolog (S. cerevisiae)	Chr2: 91.514775	11.4161	11.2	Chr3: 41.397765	0.780528	50	7.30305e-13	0	0	1
10577144	102323	85990	Dcun1d2	DCN1, defective in cullin neddylation 1, domain containing 2 (S. cerevisiae)	Chr8: 13.255963	9.3791	10.6	Chr12: 104.522186	0.78048	50	7.34746e-13	0	0	1
10377550	22059	460	Trp53	transformation related protein 53	Chr11: 69.393483	9.31752	9.8	Chr13: 40.134141	0.780216	50	7.60059e-13	0	0	1
10357946	329251	23754	Ppp1r12b	protein phosphatase 1, regulatory (inhibitor) subunit 12B	Chr1: 136.739220	11.5573	12.8	Chr18: 11.084827	-0.780216	50	7.60059e-13	0	0	1
10412909	14137	3281	Fdft1	farnesyl diphosphate farnesyl transferase 1	Chr14: 19.363877	11.2865	15.4	Chr12: 59.053626	0.780072	50	7.7427e-13	0	0	1
10527713	140498	15402	Rxfp2	relaxin/insulin-like family peptide receptor 2	Chr5: 150.821250	7.68172	9.7	Chr19: 32.747207	0.780072	50	7.7427e-13	0	0	1
10460127	623279	45143	Dok6	docking protein 6	Chr18: 89.470527	10.8091	11.3	Chr3: 46.613439	-0.779472	50	8.35998e-13	0	0	1
10478594	19025	80163	Ctsa	cathepsin A	Chr2: 164.658373	11.4074	12.9	Chr3: 46.613439	0.779232	50	8.61977e-13	0	0	1
10343293			Affy_10343293	Affymetrix Mouse Gene 1.0 ST probe set 10343293	ChrUn: 1.000000	12.4294	10.3	Chr3: 38.788806	-0.779226	50	8.62643e-13	0	0	1
10444098	57315	3981	Wdr46	WD repeat domain 46	Chr17: 34.077668	8.85924	10	Chr12: 60.071016	0.779208	50	8.64642e-13	0	0	1
10494821	70747	21169	Tspan2	tetraspanin 2	Chr3: 102.538452	10.3526	7.2	Chr19: 32.747207	0.779208	50	8.64642e-13	0	0	1
10553092	13170	1035	Dbp	D site albumin promoter binding protein	Chr7: 52.960602	10.7566	10.3	Chr5: 44.449244	0.77916	50	8.69971e-13	0	0	1
10339785			Affy_10339785	Affymetrix Mouse Gene 1.0 ST probe set 10339785	ChrUn: 1.000000	10.1802	10.2	Chr6: 37.639576	0.779088	50	8.77964e-13	0	0	1
10507347	230661	5188	Tesk2	testis-specific kinase 2	Chr4: 116.393571	8.26748	11.1	Chr4: 120.078550	0.778607	50	9.33031e-13	0	0	1
10394082	238023	68120	Hexdc	hexosaminidase (glycosyl hydrolase family 20, catalytic domain) containing	Chr11: 121.038907	7.66654	15.1	Chr3: 45.974817	0.778439	50	9.53237e-13	0	0	1
10374119	18293	55662	Ogdh	oxoglutarate dehydrogenase (lipoamide)	Chr11: 6.191600	11.7988	11.3	Chr2: 107.305293	0.778122	50	9.92317e-13	0	0	1
10418835	20508	11022	Slc18a3	solute carrier family 18 (vesicular monoamine), member 3	Chr14: 33.275623	8.4994	9.1	Chr19: 32.747207	0.778055	50	1.00076e-12	0	0	1
10433462	54128	257	Pmm2	phosphomannomutase 2	Chr16: 8.637800	9.30328	14.5	Chr3: 39.719815	0.778031	50	1.00364e-12	0	0	1
10507784	19063	7488	Ppt1	palmitoyl-protein thioesterase 1	Chr4: 122.513489	11.3185	11.7	Chr4: 120.078550	0.777935	50	1.01585e-12	0	0	1
10507218	17346	37838	Mknk1	MAP kinase-interacting serine/threonine kinase 1	Chr4: 115.511851	9.47678	11.1	Chr12: 59.053626	0.777359	50	1.09246e-12	0	0	1
10411709	12572	1363	Cdk7	cyclin-dependent kinase 7	Chr13: 101.470897	8.9188	12.3	Chr3: 39.719815	0.777287	50	1.10245e-12	0	0	1
10371067	59004	104136	Pias4	protein inhibitor of activated STAT 4	Chr10: 80.616706	9.35088	11.2	Chr19: 32.747207	0.777282	50	1.10312e-12	0	0	1
10482336	94217	56810	Lrp1b	low density lipoprotein-related protein 1B (deleted in tumors)	Chr2: 40.452293	9.75296	10.3	Chr3: 45.974817	-0.777263	50	1.10578e-12	0	0	1
10461487	225912	15558	Cybasc3	cytochrome b, ascorbate dependent 3	Chr19: 10.652213	8.88616	14.9	Chr3: 41.397765	0.776975	50	1.14642e-12	0	0	1
10480423	11308	38053	Abi1	abl-interactor 1	Chr2: 22.805705	11.2834	10.5	Chr3: 42.213854	0.776759	50	1.17795e-12	0	0	1
10484503	241528	19385	Lrrc55	leucine rich repeat containing 55	Chr2: 85.028228	9.39912	9	Chr2: 55.266330	0.776687	50	1.1886e-12	0	0	1
10343704			Affy_10343704	Affymetrix Mouse Gene 1.0 ST probe set 10343704	ChrUn: 1.000000	11.3559	9.5	Chr2: 107.305293	-0.776591	50	1.20304e-12	0	0	1
10378453	74148	9063	1300001I01Rik	RIKEN cDNA 1300001I01 gene	Chr11: 74.463042	10.2895	11.4	Chr3: 61.072169	0.775942	50	1.30451e-12	0	0	1
10400165	15278	7362	Tfb2m	transcription factor B2, mitochondrial	Chr12: 49.655155	9.36688	12.9	Chr12: 59.053626	0.775798	50	1.32805e-12	0	0	1
10570432	100302499		Snora3	small nucleolar RNA, H/ACA box 3	Chr8: 13.876109	10.7466	9.4	Chr11: 51.824798	-0.77575	50	1.33604e-12	0	0	1
10546567	101351	65276	A130022J15Rik	RIKEN cDNA A130022J15 gene	Chr6: 97.060938	9.58846	9.6	Chr5: 44.449244	0.77551	50	1.37668e-12	0	0	1
10481670	107951	55566	Cdk9	cyclin-dependent kinase 9 (CDC2-related kinase)	Chr2: 32.562958	10.7403	8.8	ChrX: 47.777147	-0.774982	50	1.46994e-12	0	0	1
10390186	66610	9505	Abi3	ABI gene family, member 3	Chr11: 95.691386	8.10294	9.9	Chr19: 32.747207	0.77479	50	1.50524e-12	0	0	1
10512067	230073	32215	Ddx58	DEAD (Asp-Glu-Ala-Asp) box polypeptide 58	Chr4: 40.151892	8.24434	13.3	Chr18: 15.797207	0.774646	50	1.53233e-12	0	0	1
10343674			Affy_10343674	Affymetrix Mouse Gene 1.0 ST probe set 10343674	ChrUn: 1.000000	9.28094	9.5	Chr3: 153.986405	-0.774598	50	1.54143e-12	0	0	1
10464642	107239	26439	Carns1	carnosine synthase 1	Chr19: 4.164324	8.8573	10.5	Chr11: 55.886002	0.774454	50	1.56919e-12	0	0	1
10525365	74096	12535	Hvcn1	hydrogen voltage-gated channel 1	Chr5: 122.659746	6.91178	12.2	ChrX: 147.758346	0.774262	50	1.60694e-12	0	0	1
10583286	14608	7732	Gpr83	G protein-coupled receptor 83	Chr9: 14.664698	10.5191	10	Chr19: 32.747207	0.774214	50	1.61648e-12	0	0	1
10460085	66054	10085	Cndp2	CNDP dipeptidase 2 (metallopeptidase M20 family)	Chr18: 84.836857	9.41748	11.2	Chr12: 57.107314	0.774142	50	1.63092e-12	0	0	1
10529937	80334	23528	Kcnip4	Kv channel interacting protein 4	Chr5: 48.780741	11.3072	15.6	Chr12: 59.053626	0.77407	50	1.64535e-12	0	0	1
10594928	55981	3570	Pigb	phosphatidylinositol glycan anchor biosynthesis, class B	Chr9: 72.856288	9.16718	11.7	Chr3: 46.613439	0.773926	50	1.67488e-12	0	0	1
10603373	54633	4172	Pqbp1	polyglutamine binding protein 1	ChrX: 7.471646	10.5777	14.8	Chr3: 41.397765	0.773854	50	1.68976e-12	0	0	1
10383395	27376	6519	Slc25a10	solute carrier family 25 (mitochondrial carrier, dicarboxylate transporter), member 10	Chr11: 120.353176	9.16074	7.5	Chr3: 38.788806	0.773806	50	1.69975e-12	0	0	1
10352119	78825	56741	Pppde1	PPPDE peptidase domain containing 1	Chr1: 180.117841	9.30586	9.5	Chr19: 32.747207	0.773661	50	1.73017e-12	0	0	1
10559261	12520	20915	Cd81	CD81 antigen	Chr7: 150.238700	12.686	9.3	Chr19: 25.410810	0.773421	50	1.78191e-12	0	0	1
10450482			Affy_10450482	Affymetrix Mouse Gene 1.0 ST probe set 10450482	Chr17: 35.299508	11.4247	9.3	Chr2: 112.125007	-0.773373	50	1.79257e-12	0	0	1
10593668	235380	41022	Dmxl2	Dmx-like 2	Chr9: 54.213088	10.8414	12.4	Chr9: 53.636370	-0.773159	50	1.84008e-12	0	0	1
10538732	14804	74399	Grid2	glutamate receptor, ionotropic, delta 2	Chr6: 63.206851	9.93912	9.6	Chr3: 39.719815	0.772821	50	1.91802e-12	0	0	1
10363146	215085	33552	Slc35f1	solute carrier family 35, member F1	Chr10: 52.410411	11.1495	15.2	Chr12: 59.053626	0.772773	50	1.92912e-12	0	0	1
10510574	74155	10344	Errfi1	ERBB receptor feedback inhibitor 1	Chr4: 150.228028	10.5086	9.4	Chr3: 39.719815	0.772557	50	1.98086e-12	0	0	1
10575799	234779	55671	Plcg2	phospholipase C, gamma 2	Chr8: 120.022191	7.96688	11.8	Chr1: 190.852996	0.772197	50	2.06968e-12	0	0	1
10525210	269700	28297	Gm15800	predicted gene 15800	Chr5: 121.755739	11.6961	10.9	Chr3: 45.974817	-0.772173	50	2.0759e-12	0	0	1
10551724	77254	60114	Yif1b	Yip1 interacting factor homolog B (S. cerevisiae)	Chr7: 30.023363	10.6911	7.9	Chr3: 153.986405	0.771765	50	2.18159e-12	0	0	1
10474588	73024	10597	2900064A13Rik	RIKEN cDNA 2900064A13 gene	Chr2: 112.295182	11.4055	11.8	Chr3: 46.613439	0.771741	50	2.18781e-12	0	0	1
10521830	67843	12195	Slc35a4	solute carrier family 35, member A4	Chr5: 52.973311	11.1692	9.5	Chr3: 98.086967	0.771693	50	2.20068e-12	0	0	1
10601459	18994	260	Pou3f4	POU domain, class 3, transcription factor 4	ChrX: 108.009804	9.6789	10.7	Chr7: 149.648426	0.771261	50	2.31903e-12	0	0	1
10516219	100038647		Gm10572	predicted gene 10572	Chr4: 123.572673	8.44596	11.1	Chr7: 136.179208	-0.77114	50	2.35301e-12	0	0	1
10567591	76179	44504	Usp31	ubiquitin specific peptidase 31	Chr7: 128.791701	10.9977	10.5	Chr7: 139.448712	-0.77102	50	2.38742e-12	0	0	1
10381018	74026	32698	Msl1	male-specific lethal 1 homolog (Drosophila)	Chr11: 98.656830	11.0909	9.6	Chr12: 59.053626	-0.770828	50	2.4436e-12	0	0	1
10519203	320587	85849	Tmem88b	transmembrane protein 88B	Chr4: 155.157183	9.86738	10.2	Chr2: 55.266330	0.770564	50	2.52265e-12	0	0	1
10527965	64945	40809	Cldn12	claudin 12	Chr5: 5.505109	9.90398	13.9	Chr3: 41.397765	0.770468	50	2.55218e-12	0	0	1
10356626			Affy_10356626	Affymetrix Mouse Gene 1.0 ST probe set 10356626	Chr1: 93.826589	10.4641	13.1	Chr12: 57.107314	-0.770324	50	2.59681e-12	0	0	1
10548729	67729	49522	Mansc1	MANSC domain containing 1	Chr6: 134.559225	8.50032	11.1	Chr8: 34.630320	0.770324	50	2.59681e-12	0	0	1
10408490	66482	10122	Exoc2	exocyst complex component 2	Chr13: 30.905787	10.177	11.2	Chr12: 59.053626	0.770108	50	2.6652e-12	0	0	1
10408879	328232	49581	Gfod1	glucose-fructose oxidoreductase domain containing 1	Chr13: 43.290888	9.7164	10.4	Chr12: 60.071016	-0.769916	50	2.72737e-12	0	0	1
10578904	12876	48052	Cpe	carboxypeptidase E	Chr8: 67.071339	12.9324	14.3	Chr12: 59.053626	-0.769676	50	2.80731e-12	0	0	1
10435617	67657	12171	Rabl3	RAB, member of RAS oncogene family-like 3	Chr16: 37.539980	9.1615	12.6	Chr3: 153.986405	0.769628	50	2.82352e-12	0	0	1
10354258	67883	41609	Uxs1	UDP-glucuronate decarboxylase 1	Chr1: 43.806132	10.7586	14	Chr1: 43.799238	-0.769514	50	2.86215e-12	0	0	1
10594221	102747	9782	Lrrc49	leucine rich repeat containing 49	Chr9: 60.416672	11.0968	10.4	Chr3: 39.719815	0.769364	50	2.91411e-12	0	0	1
10351259	116914	38258	Slc19a2	solute carrier family 19 (thiamine transporter), member 2	Chr1: 166.179177	9.04366	10.1	Chr4: 142.959726	0.769196	50	2.9734e-12	0	0	1
10456405	225655	90953	Slmo1	slowmo homolog 1 (Drosophila)	Chr18: 67.624503	9.95318	11.2	Chr3: 41.397765	0.7691	50	3.00782e-12	0	0	1
10576942			Affy_10576942	Affymetrix Mouse Gene 1.0 ST probe set 10576942	Chr8: 9.568133	6.52594	9.9	Chr18: 9.902164	-0.768788	50	3.12195e-12	0	0	1
10363445	74048	81923	C10orf54	platelet receptor Gi24, human chromosome 10 open reading frame 54 (stress induced secreted protein 1)	Chr10: 59.809652	9.0384	14	Chr19: 32.747207	0.76859	50	3.19633e-12	0	0	1
10556244	233726	4659	Ipo7	importin 7	Chr7: 117.189878	9.38128	14.2	Chr3: 54.556028	-0.768547	50	3.21254e-12	0	0	1
10574676	78688	31208	Nol3	nucleolar protein 3 (apoptosis repressor with CARD domain)	Chr8: 107.800320	9.9128	10.6	Chr3: 41.397765	0.768451	50	3.24962e-12	0	0	1
10388160	237831	21941	Slc13a5	solute carrier family 13 (sodium-dependent citrate transporter), member 5	Chr11: 72.055585	8.71918	13.9	Chr3: 46.613439	0.768283	50	3.31535e-12	0	0	1
10507539	54325	41322	Elovl1	elongation of very long chain fatty acids (FEN1/Elo2, SUR4/Elo3, yeast)-like 1	Chr4: 118.100698	9.37388	9.3	ChrX: 54.787687	0.768259	50	3.32467e-12	0	0	1
10373202	108037	38048	Shmt2	serine hydroxymethyltransferase 2 (mitochondrial)	Chr10: 126.954195	8.61048	11.3	Chr12: 57.107314	0.767779	50	3.51985e-12	0	0	1
10368484	791368		Gm9996	predicted gene 9996	Chr10: 28.863306	7.2066	9.6	Chr18: 11.084827	0.767659	50	3.57026e-12	0	0	1
10525195	269700	28297	Gm15800	predicted gene 15800	Chr5: 121.736295	12.1629	9.2	Chr18: 38.814807	-0.767125	50	3.80296e-12	0	0	1
10544720	53379	22992	Hnrnpa2b1	heterogeneous nuclear ribonucleoprotein A2/B1	Chr6: 51.410433	10.7499	13.8	Chr3: 61.072169	-0.767107	50	3.8114e-12	0	0	1
10605104	245469	13046	Pdzd4	PDZ domain containing 4	ChrX: 71.038696	9.8019	11.9	Chr2: 161.566037	-0.767107	50	3.8114e-12	0	0	1
10536818	12321	936	Calu	calumenin	Chr6: 29.298145	9.64728	12.1	Chr12: 59.053626	0.767053	50	3.8356e-12	0	0	1
10492102	229285	32243	Spg20	spastic paraplegia 20, spartin (Troyer syndrome) homolog (human)	Chr3: 54.916062	8.99698	9.4	Chr3: 153.986405	0.766699	50	3.99925e-12	0	0	1
10469936	67122	32649	Nrarp	Notch-regulated ankyrin repeat protein	Chr2: 25.036278	9.16014	13.4	Chr12: 57.107314	0.766339	50	4.17244e-12	0	0	1
10465683	19326	68691	Rab11b	RAB11B, member RAS oncogene family	Chr19: 7.472911	12.3776	12	Chr12: 57.107314	0.766285	50	4.19886e-12	0	0	1
10574962	18021	27827	Nfatc3	nuclear factor of activated T-cells, cytoplasmic, calcineurin-dependent 3	Chr8: 108.583503	9.44654	10.6	Chr18: 15.797207	0.766285	50	4.19886e-12	0	0	1
10608690			rRNA	ribosomal RNA sequence	ChrUn: 1.000000	14.4376	11.3	Chr18: 15.797207	-0.766141	50	4.27058e-12	0	0	1
10383920	380684	40755	Nefh	neurofilament, heavy polypeptide	Chr11: 4.838761	9.2997	8.5	Chr16: 76.374620	0.76605	50	4.3161e-12	0	0	1
10376950	18858	7482	Pmp22	peripheral myelin protein 22	Chr11: 62.945012	10.4838	9.2	ChrX: 54.787687	0.765882	50	4.40203e-12	0	0	1
10415875	72400	31531	Pinx1	PIN2/TERF1 interacting, telomerase inhibitor 1	Chr14: 64.479201	9.0718	12.5	Chr19: 32.747207	0.765882	50	4.40203e-12	0	0	1
10464084	21416	7564	Tcf7l2	transcription factor 7-like 2, T-cell specific, HMG-box	Chr19: 55.816310	9.32314	9.4	Chr11: 50.558768	0.76557	50	4.5659e-12	0	0	1
10580990	12564	55604	Cdh8	cadherin 8	Chr8: 101.552669	10.5009	7.6	Chr3: 39.931400	0.765522	50	4.59166e-12	0	0	1
10494299	56205	37924	Ensa	endosulfine alpha	Chr3: 95.428902	10.4238	10.1	Chr2: 178.452023	-0.765306	50	4.70912e-12	0	0	1
10375614	14584	68439	Gfpt2	glutamine fructose-6-phosphate transaminase 2	Chr11: 49.607689	8.3591	12.2	Chr12: 59.053626	0.765114	50	4.81593e-12	0	0	1
10608691			rRNA	ribosomal RNA sequence	ChrUn: 1.000000	14.3997	14.4	Chr3: 42.213854	-0.764683	50	5.06395e-12	0	0	1
10511661	72201	6064	Otud6b	OTU domain containing 6B	Chr4: 14.736650	11.007	11.1	Chr12: 60.071016	-0.764508	50	5.16809e-12	0	0	1
10348775	66385	2032	Ppp1r7	protein phosphatase 1, regulatory (inhibitor) subunit 7	Chr1: 95.239431	11.5364	9.3	Chr5: 47.188739	0.764058	50	5.44587e-12	0	0	1
10347873	15463	37929	Agfg1	ArfGAP with FG repeats 1	Chr1: 82.836058	11.8933	11.2	Chr12: 57.107314	-0.763553	50	5.77316e-12	0	0	1
10430626	504193	81926	Cbx6-Nptxr	Cbx6-Nptxr readthrough transcripts	Chr15: 79.616781	12.0565	12.2	Chr5: 47.188739	-0.763433	50	5.85376e-12	0	0	1
10601471	385407		Gm5393	predicted pseudogene 5393	ChrX: 109.415805	7.62632	13.6	Chr12: 59.053626	0.763313	50	5.93547e-12	0	0	1
10593497	244871	35462	Zc3h12c	zinc finger CCCH type containing 12C	Chr9: 51.951776	8.95344	12.8	Chr4: 64.892575	0.762977	50	6.17018e-12	0	0	1
10485405	12505	508	Cd44	CD44 antigen (Indian blood group)	Chr2: 102.651298	8.10266	12.1	Chr19: 32.747207	0.762497	50	6.52078e-12	0	0	1
10592655	69632	9088	Arhgef12	Rho guanine nucleotide exchange factor (GEF) 12	Chr9: 42.771926	10.566	11.8	Chr3: 45.974817	-0.761873	50	7.00462e-12	0	0	1
10338026			Affy_10338026	Affymetrix Mouse Gene 1.0 ST probe set 10338026	ChrUn: 1.000000	13.7547	11.4	Chr3: 42.213854	-0.761801	50	7.06257e-12	0	0	1
10493409	24045	4164	Scamp3	secretory carrier membrane protein 3	Chr3: 88.981412	11.2729	9.8	Chr12: 59.053626	0.761771	50	7.08678e-12	0	0	1
10380477	217124	32787	Ppp1r9b	protein phosphatase 1, regulatory subunit 9B	Chr11: 94.852526	12.36	14.7	Chr18: 9.489144	-0.761633	50	7.1998e-12	0	0	1
10344653	18387	20253	Oprk1	opioid receptor, kappa 1	Chr1: 5.578574	8.90928	12.7	Chr12: 59.053626	0.761609	50	7.21956e-12	0	0	1
10596857	235606	1240	Apeh	acylpeptide hydrolase	Chr9: 107.987744	9.52366	15.1	Chr5: 43.571360	0.761393	50	7.39986e-12	0	0	1
10485183	228368	41258	Slc35c1	solute carrier family 35, member C1	Chr2: 92.292912	8.8709	11.5	Chr3: 45.974817	0.761369	50	7.42029e-12	0	0	1
10600235	11666	55426	Abcd1	ATP-binding cassette, sub-family D (ALD), member 1	ChrX: 70.961936	8.75336	8.9	Chr15: 102.995104	0.760816	50	7.90212e-12	0	0	1
10475437	20322	56080	Sord	sorbitol dehydrogenase	Chr2: 122.060560	9.89908	12.3	Chr2: 117.118531	0.760768	50	7.94542e-12	0	0	1
10494832	66641	32622	Sike1	suppressor of IKBKE 1	Chr3: 102.799663	10.0523	8.1	Chr12: 59.053626	0.76072	50	7.98894e-12	0	0	1
10465783	67706	12177	Tmem179b	transmembrane protein 179B	Chr19: 8.847019	8.80436	12.8	Chr3: 41.397765	0.759616	50	9.05409e-12	0	0	1
10498038	69257	5006	Elf2	E74-like factor 2	Chr3: 51.059152	9.4988	9.3	Chr3: 98.086967	0.759449	50	9.22662e-12	0	0	1
10384150	19291	69087	Purb	purine rich element binding protein B	Chr11: 6.368500	12.2121	8.4	Chr2: 112.125007	-0.759424	50	9.2526e-12	0	0	1
10396699	110606	1535	Fntb	farnesyltransferase, CAAX box, beta	Chr12: 77.938454	9.2032	11.6	Chr3: 42.213854	0.759232	50	9.4551e-12	0	0	1
10584280	72927	17652	Hepacam	hepatocyte cell adhesion molecule	Chr9: 37.175191	10.8582	9.1	Chr3: 145.095423	0.75916	50	9.53215e-12	0	0	1
10419999	319984	13034	Jph4	junctophilin 4	Chr14: 55.725663	10.4509	13.5	Chr3: 53.073654	-0.759016	50	9.68803e-12	0	0	1
10434467	21762	2101	Psmd2	proteasome (prosome, macropain) 26S subunit, non-ATPase, 2	Chr16: 20.651759	11.4493	10.1	Chr3: 53.073654	0.758992	50	9.71423e-12	0	0	1
10483215	20269	56005	Scn3a	sodium channel, voltage-gated, type III, alpha	Chr2: 65.298609	10.0432	7.6	Chr18: 9.489144	0.758631	50	1.01157e-11	0	0	1
10593050	16154	1196	Il10ra	interleukin 10 receptor, alpha	Chr9: 45.061921	7.56556	16.1	Chr19: 32.747207	0.758559	50	1.01978e-11	0	0	1
10438585	66664	41643	Tmem41a	transmembrane protein 41a	Chr16: 21.934399	9.53264	11.7	Chr12: 105.632190	0.758217	50	1.05966e-11	0	0	1
10564818	16790	68163	Anpep	alanyl (membrane) aminopeptidase	Chr7: 86.966689	7.92652	13.5	Chr11: 51.824798	0.758079	50	1.07618e-11	0	0	1
10380219	22344	5175	Vezf1	vascular endothelial zinc finger 1	Chr11: 87.881781	10.0643	12.4	Chr12: 59.053626	0.757839	50	1.10549e-11	0	0	1
10489195	75425	40969	Tti1	Tel2 interacting protein 1 homolog (S. pombe)	Chr2: 157.807539	9.97328	14.6	Chr3: 41.397765	0.757815	50	1.10847e-11	0	0	1
10361790	66848	119	Fuca2	fucosidase, alpha-L- 2, plasma	Chr10: 13.220834	10.0845	11.2	Chr19: 41.969693	0.757719	50	1.12041e-11	0	0	1
10342983			Affy_10342983	Affymetrix Mouse Gene 1.0 ST probe set 10342983	ChrUn: 1.000000	11.1872	11.7	Chr3: 38.788806	-0.757623	50	1.13249e-11	0	0	1
10451838	63993	32516	Slc5a7	solute carrier family 5 (choline transporter), member 7	Chr17: 54.412915	8.52834	9.7	Chr19: 32.747207	0.757503	50	1.14777e-11	0	0	1
10456414	107047	41354	Psmg2	proteasome (prosome, macropain) assembly chaperone 2	Chr18: 67.801253	9.31606	16.5	Chr3: 41.397765	0.757473	50	1.15161e-11	0	0	1
10545910	66881	9458	Pcyox1	prenylcysteine oxidase 1	Chr6: 86.336851	10.851	11.6	Chr3: 46.613439	0.757239	50	1.18208e-11	0	0	1
10396177	56444	10220	Actr10	ARP10 actin-related protein 10 homolog (S. cerevisiae)	Chr12: 72.038844	11.0276	13.6	Chr3: 46.613439	0.757191	50	1.18843e-11	0	0	1
10361156	214742	69249	Rcor3	REST corepressor 3	Chr1: 193.924313	9.32242	11.5	Chr12: 59.053626	0.757041	50	1.20841e-11	0	0	1
10508217	71514	3714	Sfpq	splicing factor proline/glutamine rich (polypyrimidine tract binding protein associated)	Chr4: 126.698579	10.8859	11.9	Chr1: 190.511530	-0.756495	50	1.28404e-11	0	0	1
10512251	329828	19853	AI464131	expressed sequence AI464131	Chr4: 41.442638	9.49214	10.7	ChrX: 54.787687	0.756471	50	1.28746e-11	0	0	1
10558274	109359	12970	Fam175b	family with sequence similarity 175, member B	Chr7: 140.050927	9.4539	11.4	Chr3: 41.397765	0.756447	50	1.2909e-11	0	0	1
10357124	22099	3397	Tsn	translin	Chr1: 120.195094	9.90064	10.9	Chr18: 9.902164	0.755918	50	1.36864e-11	0	0	1
10504817	21812	3177	Tgfbr1	transforming growth factor, beta receptor I	Chr4: 47.366177	8.90682	10.4	Chr19: 32.747207	0.755918	50	1.36864e-11	0	0	1
10365590	67282	9364	Ccdc53	coiled-coil domain containing 53	Chr10: 87.663838	9.68364	14	Chr3: 41.397765	0.755726	50	1.39799e-11	0	0	1
10352969	226304	21096	Npbwr1	neuropeptides B/W receptor 1	Chr1: 5.906388	8.9426	10.3	Chr12: 14.876063	0.755606	50	1.41664e-11	0	0	1
10454655	11789	30950	Apc	adenomatosis polyposis coli	Chr18: 34.380638	11.6615	13.6	Chr3: 42.213854	-0.755438	50	1.44316e-11	0	0	1
10472820	16403	20091	Itga6	integrin alpha 6	Chr2: 71.624997	8.91554	11.6	Chr18: 15.797207	0.755342	50	1.45852e-11	0	0	1
10373355	66701	19128	Spryd4	SPRY domain-containing 4	Chr10: 127.646962	9.05522	14.9	Chr3: 41.397765	0.755	50	1.51448e-11	0	0	1
10478983	66404	9501	2410001C21Rik	RIKEN cDNA 2410001C21 gene	Chr2: 172.266078	10.2892	10	Chr11: 50.558768	0.754934	50	1.52551e-11	0	0	1
10508734	19204	20260	Ptafr	platelet-activating factor receptor	Chr4: 132.120138	7.7192	15.5	ChrX: 54.787687	0.754838	50	1.5417e-11	0	0	1
10502961	16875	62661	Lhx8	LIM homeobox protein 8	Chr3: 153.969257	8.19712	7.2	Chr5: 47.188739	0.754814	50	1.54579e-11	0	0	1
10524668	52064	6559	Coq5	coenzyme Q5 homolog, methyltransferase (yeast)	Chr5: 115.729704	10.4151	9.9	Chr3: 39.719815	0.754742	50	1.55806e-11	0	0	1
10429327	239528	81825	Eif2c2	eukaryotic translation initiation factor 2C, 2	Chr15: 72.935614	11.0368	10.8	Chr3: 45.974817	-0.754622	50	1.57871e-11	0	0	1
10405511	212880	5430	Ddx46	DEAD (Asp-Glu-Ala-Asp) box polypeptide 46	Chr13: 55.736412	9.9394	9.4	Chr12: 59.053626	0.754598	50	1.58289e-11	0	0	1
10365482	21859	36322	Timp3	tissue inhibitor of metalloproteinase 3	Chr10: 85.763282	11.1534	13.7	Chr12: 60.071016	0.75455	50	1.59124e-11	0	0	1
10598409	209446	4755	Tcfe3	transcription factor E3	ChrX: 7.339799	9.81096	13	Chr3: 45.974817	0.754478	50	1.60387e-11	0	0	1
10338001			Affy_10338001	Affymetrix Mouse Gene 1.0 ST probe set 10338001	ChrUn: 1.000000	12.6766	12.6	Chr1: 43.799238	-0.753517	50	1.78144e-11	0	0	1
10376007	71774	12411	Shroom1	shroom family member 1	Chr11: 53.270732	8.33432	13.8	Chr12: 118.957586	0.753445	50	1.79547e-11	0	0	1
10420668			mir-15a	Affymetrix Mouse Gene 1.0 ST probe set 10420668	Chr14: 62.250864	7.74824	11.3	Chr12: 60.071016	-0.752989	50	1.88687e-11	0	0	1
10484431	66958	9317	Tmx2	thioredoxin-related transmembrane protein 2	Chr2: 84.511473	12.0135	10.6	Chr3: 46.613439	0.752989	50	1.88687e-11	0	0	1
10380732	107732	41665	Mrpl10	mitochondrial ribosomal protein L10	Chr11: 96.902900	11.1205	9.7	Chr6: 29.127419	0.752815	50	1.92288e-11	0	0	1
10433433	239706	16619	Mettl22	cDNA sequence BC024814	Chr16: 8.470906	10.1573	13	Chr3: 38.788806	0.752677	50	1.95193e-11	0	0	1
10380116	207742	37742	Rnf43	ring finger protein 43	Chr11: 87.478118	7.9083	9.5	Chr3: 157.878563	0.752647	50	1.95828e-11	0	0	1
10460237	54445	41325	Unc93b1	unc-93 homolog B1 (C. elegans)	Chr19: 3.935219	7.97972	16.3	Chr11: 50.558768	0.752605	50	1.96725e-11	0	0	1
10505270	20530	37536	Slc31a2	solute carrier family 31, member 2	Chr4: 61.947479	9.6243	10.5	Chr3: 45.974817	0.752365	50	2.01912e-11	0	0	1
10522676	66661	38254	Srp72	signal recognition particle 72	Chr5: 77.403733	11.0512	10.5	Chr18: 9.902164	0.752311	50	2.03095e-11	0	0	1
10404848	16468	31279	Jarid2	jumonji, AT rich interactive domain 2	Chr13: 44.826207	10.2275	7.2	Chr16: 86.457837	0.752245	50	2.04554e-11	0	0	1
10431486	77980	84710	Sbf1	SET binding factor 1	Chr15: 89.118716	11.0517	10	Chr1: 43.799238	-0.752029	50	2.0939e-11	0	0	1
10508420	107271	2730	Yars	tyrosyl-tRNA synthetase	Chr4: 128.867108	10.5131	9.9	Chr18: 9.489144	0.751735	50	2.16149e-11	0	0	1
10363118	66686	12010	Dcbld1	discoidin, CUB and LCCL domain containing 1	Chr10: 51.953425	8.47976	9.9	Chr12: 104.522186	0.751669	50	2.17695e-11	0	0	1
10601385	279572		Tlr13	toll-like receptor 13	ChrX: 103.338614	7.26926	12.8	Chr18: 46.435493	0.751188	50	2.29254e-11	0	0	1
10425799	104307		Rnu12	RNA U12, small nuclear	Chr15: 82.980075	8.10172	10.9	Chr7: 35.483869	-0.751116	50	2.31037e-11	0	0	1
10397054	73828	9210	Dcaf4	DDB1 and CUL4 associated factor 4	Chr12: 84.867033	9.66768	12.1	Chr3: 39.719815	0.750948	50	2.3525e-11	0	0	1
10608708	66913	38236	Kdelr2	KDEL (Lys-Asp-Glu-Leu) endoplasmic reticulum protein retention receptor 2	Chr5: 144.165550	10.8315	10.7	Chr3: 46.613439	0.750948	50	2.3525e-11	0	0	1
10431017	319953	8174	Ttll1	tubulin tyrosine ligase-like 1	Chr15: 83.314199	11.4247	9.8	Chr3: 54.556028	0.750924	50	2.35856e-11	0	0	1
10521984	14380		G6pd2	glucose-6-phosphate dehydrogenase 2	Chr5: 62.200082	8.44872	8.4	Chr12: 59.053626	0.750852	50	2.37688e-11	0	0	1
10346882	23792	2826	Adam23	a disintegrin and metallopeptidase domain 23	Chr1: 63.492478	11.0567	11.4	Chr12: 105.632190	0.750756	50	2.4015e-11	0	0	1
10584034	102607	8846	Snx19	sorting nexin 19	Chr9: 30.234693	9.72862	11	Chr3: 39.719815	0.75051	50	2.46574e-11	0	0	1
10488797	59038	5237	Pxmp4	peroxisomal membrane protein 4	Chr2: 154.412762	9.47522	13	Chr2: 152.495772	0.750468	50	2.47686e-11	0	0	1
10367734	338362	4174	Ust	uronyl-2-sulfotransferase	Chr10: 7.924551	9.8066	10	Chr5: 145.297027	0.750396	50	2.49605e-11	0	0	1
10590325	12387	1434	Ctnnb1	catenin (cadherin associated protein), beta 1	Chr9: 120.842593	12.3839	16.6	Chr3: 41.397765	-0.750348	50	2.50893e-11	0	0	1
10488892	56407	9224	Trpc4ap	transient receptor potential cation channel, subfamily C, member 4 associated protein	Chr2: 155.460013	11.3352	9.4	Chr11: 51.824798	0.750036	50	2.5941e-11	0	0	1
10531166	330119	8596	Adamts3	a disintegrin-like and metallopeptidase (reprolysin type) with thrombospondin type 1 motif, 3	Chr5: 90.106389	9.68392	10.4	Chr7: 149.648426	0.750036	50	2.5941e-11	0	0	1
10430536	67040	101101	Ddx17	DEAD (Asp-Glu-Ala-Asp) box polypeptide 17	Chr15: 79.358126	11.0046	13.3	Chr12: 59.053626	-0.74982	50	2.65468e-11	0	0	1
10479988	209361	35415	Taf3	TAF3 RNA polymerase II, TATA box binding protein (TBP)-associated factor	Chr2: 9.837223	9.55416	9.4	Chr3: 42.213854	0.74979	50	2.6632e-11	0	0	1
10366546	70574	35367	Cpm	carboxypeptidase M	Chr10: 117.066562	8.20352	9.4	Chr3: 42.213854	0.7497	50	2.68892e-11	0	0	1
10590191	67561	10830	Wdr48	WD repeat domain 48	Chr9: 119.804004	11.4462	10.5	Chr13: 40.134141	0.749646	50	2.70446e-11	0	0	1
10369586	338359	2386	Supv3l1	suppressor of var1, 3-like 1 (S. cerevisiae)	Chr10: 61.892088	8.9457	10.6	Chr12: 59.053626	0.749484	50	2.75158e-11	0	0	1
10418004	55946	22693	Ap3m1	adaptor-related protein complex 3, mu 1 subunit	Chr14: 21.854032	9.7845	12.4	Chr5: 66.893862	0.7491	50	2.86642e-11	0	0	1
10441003	12394	117961	Runx1	runt related transcription factor 1	Chr16: 92.603901	7.50432	8.7	Chr13: 83.876592	0.74895	50	2.91251e-11	0	0	1
10599174	16164	1198	Il13ra1	interleukin 13 receptor, alpha 1	ChrX: 33.652134	8.79932	8.6	Chr7: 139.448712	0.748812	50	2.9555e-11	0	0	1
10478967	67337	1012	Cstf1	cleavage stimulation factor, 3' pre-RNA, subunit 1	Chr2: 172.196503	9.70274	10.7	Chr3: 41.397765	0.748764	50	2.9706e-11	0	0	1
10390473	108083	2634	Pip4k2b	phosphatidylinositol-5-phosphate 4-kinase, type II, beta	Chr11: 97.576471	11.3022	8.5	Chr19: 25.045356	-0.748547	50	3.03948e-11	0	0	1
10365170	268319		BC025920	cDNA sequence BC025920	Chr10: 81.069053	7.30478	12.3	Chr12: 59.053626	0.748403	50	3.08622e-11	0	0	1
10481435	70266	37872	Ccbl1	cysteine conjugate-beta lyase 1	Chr2: 30.040648	8.97632	13.8	Chr3: 41.397765	0.748397	50	3.0882e-11	0	0	1
10554863	83671	12854	Sytl2	synaptotagmin-like 2	Chr7: 97.497209	8.94064	8.7	Chr2: 55.266330	0.748283	50	3.1257e-11	0	0	1
10361031	320119	8244	Rps6kc1	ribosomal protein S6 kinase polypeptide 1	Chr1: 192.573908	9.94602	15.7	Chr12: 60.071016	-0.748259	50	3.13365e-11	0	0	1
Funding for The GeneNetwork: NIAAA (U01AA13499, U24AA13513), NIDA, NIMH, and NIAAA (P20-DA21131), NCI MMHCC (U01CA105417), and NCRR (U01NR 105417)
PLEASE RETAIN DATA SOURCE INFORMATION WHENEVER POSSIBLE
