# Supplementary material for: Neuroinformatic analyses of common and distinct genetic components associated with major neuropsychiatric disorders
Source: Front Neurosci. 2014 Nov 6;8:331. doi: 10.3389/fnins.2014.00331 (PMC4222236; doi:10.3389/fnins.2014.00331)
Supplement: Supplementary file 1 [file DataSheet1.ZIP › Supplementary Material/112662_Fenckova_Table_9.XLSX]

## Sheet: Sheet1
BXD
INIA_AmgCoh_0311::10541968
INIA_AmgCoh_0311::10564507
INIA_AmgCoh_0311::10433057
INIA_AmgCoh_0311::10416057
INIA_AmgCoh_0311::10416974
INIA_AmgCoh_0311::10540509
INIA_AmgCoh_0311::10400609
INIA_AmgCoh_0311::10368585
INIA_AmgCoh_0311::10536401
INIA_AmgCoh_0311::10407097
INIA_AmgCoh_0311::10358124
INIA_AmgCoh_0311::10367673
INIA_AmgCoh_0311::10392739
INIA_AmgCoh_0311::10476301
INIA_AmgCoh_0311::10364932
INIA_AmgCoh_0311::10445241
